# Supplementary material for: 6-Bromo-2-(diprop-2-ynyl­amino)-1H-benzo[de]isoquinoline-1,3(2H)-dione
Source: Acta Crystallogr Sect E Struct Rep Online. 2012 May 23;68(Pt 6):o1852. doi: 10.1107/S1600536812022507 (PMC3379419; doi:10.1107/S1600536812022507)
Supplement: Supplementary file 1 [file e-68-o1852-sup1.cif]

##############################################################################
#                                                                            #
# This CIF contains the data in a paper accepted for publication in          #
# Acta Crystallographica Section E. It conforms to the requirements of       #
# Notes for Authors for Acta Crystallographica Section E, and has been       #
# peer reviewed under the auspices of the IUCr Commission on Journals.       #
#                                                                            #
# Full details of the Crystallographic Information File format               #
# are given in the paper "The Crystallographic Information File (CIF):       #
# a New Standard Archive File for Crystallography" by S. R. Hall, F. H.      #
# Allen and I. D. Brown [Acta Cryst. (1991), A47, 655-685].                  #
#                                                                            #
# The current version of the core CIF dictionary is obtainable from          #
# ftp://ftp.iucr.org/pub/cif_core.dic.                                       #
#                                                                            #
# Software is freely available for graphical display of the structure(s)     #
# in this CIF. For information consult the CIF software page                 #
# http://www.iucr.org/resources/cif/software.                                #
#                                                                            #
# This file may be used for bona fide research purposes within the           #
# scientific community so long as proper attribution is given to the journal # 
# article from which it was obtained.                                        #
#                                                                            #
##############################################################################
data_global
_audit_creation_method     'form.cif (version 2.0)'
_journal_data_validation_number     ?
_journal_date_recd_electronic     2012-04-23
_journal_date_accepted     2012-05-17
_journal_name_full     'Acta Crystallographica, Section E'
_journal_year     2012
_journal_volume     68
_journal_issue      6
_journal_page_first     o1852
_journal_page_last     o1852
_journal_paper_category     QO
_journal_paper_doi     10.1107/S1600536812022507
_journal_coeditor_code     LH5464
_publ_contact_author_name     'Prof. Zhou, Cheng-He'
_publ_contact_author_address
;
Laboratory of Bioorganic & Medicinal Chemistry
School of Chemistry and Chemical Engineering
Southwest University
Chongqing 400715,
People's Republic of China
;
_publ_contact_author_email     'zhouch@swu.edu.cn'
_publ_contact_author_fax     '0086-023-68254967'
_publ_contact_author_phone     '0086-023-68254967'
_publ_section_title
;\
6-Bromo-2-(diprop-2-ynylamino)-1<i>H</i>-benzo[<i>de</i>]isoquinoline-1,\
3(2<i>H</i>)-dione
;
loop_
    _publ_author_name
    _publ_author_footnote
    _publ_author_address
    'Lv, Jing-Song' .
;
Laboratory of Bioorganic & Medicinal Chemistry
School of Chemistry and Chemical Engineering
Southwest University
Chongqing 400715
People's Republic of China
School of Chemistry and Chemical Engineering
Bijie University
Bijie, Guizhou 551700
People's Republic of China
;
    'Wang, Jun-Lei' .
;
School of Chemistry and Chemical Engineering
Bijie University
Bijie, Guizhou 551700
People's Republic of China
;
    'Zhou, Cheng-He' .
;
Laboratory of Bioorganic & Medicinal Chemistry
School of Chemistry and Chemical Engineering
Southwest University
Chongqing 400715
People's Republic of China
;
_publ_section_synopsis     .
data_I
_audit_creation_method     SHELXL-97
_chemical_name_systematic
;
6-Bromo-2-(diprop-2-ynylamino)-1<i>H</i>-benzo[<i>de</i>]isoquinoline-
1,3(2<i>H</i>)-dione
;
_chemical_name_common     ?
_chemical_formula_moiety     'C18 H11 Br N2 O2'
_chemical_formula_sum     'C18 H11 Br N2 O2'
_chemical_formula_iupac     'C18 H11 Br N2 O2'
_chemical_formula_weight     367.20
_chemical_melting_point     ?
_symmetry_cell_setting     triclinic
_symmetry_space_group_name_H-M     'P -1'
_symmetry_space_group_name_Hall     '-P 1'
loop_
    _symmetry_equiv_pos_as_xyz
    'x, y, z'
    '-x, -y, -z'
_cell_length_a     10.460(3)
_cell_length_b     11.816(3)
_cell_length_c     13.561(3)
_cell_angle_alpha     75.128(4)
_cell_angle_beta     75.725(4)
_cell_angle_gamma     72.298(4)
_cell_volume     1517.2(7)
_cell_formula_units_Z     4
_cell_measurement_reflns_used     1880
_cell_measurement_theta_min     2.40
_cell_measurement_theta_max     23.51
_cell_measurement_temperature     296(2)
_exptl_crystal_description     block
_exptl_crystal_colour     yellow
_exptl_crystal_size_max     0.26
_exptl_crystal_size_mid     0.24
_exptl_crystal_size_min     0.18
_exptl_crystal_density_diffrn     1.608
_exptl_crystal_density_meas     ?
_exptl_crystal_density_method     'not measured'
_exptl_crystal_F_000     736
_exptl_absorpt_coefficient_mu     2.720
_exptl_absorpt_correction_type     multi-scan
_exptl_absorpt_process_details     '(SADABS; Sheldrick, 1996)'
_exptl_absorpt_correction_T_min     0.5381
_exptl_absorpt_correction_T_max     0.6402
_exptl_special_details     ?
_diffrn_ambient_temperature     296(2)
_diffrn_radiation_type     MoK\a
_diffrn_radiation_wavelength     0.71073
_diffrn_radiation_source     'fine-focus sealed tube'
_diffrn_radiation_monochromator     graphite
_diffrn_measurement_device_type     'Bruker APEXII CCD'
_diffrn_measurement_method     '\f and \w scans'
_diffrn_detector_area_resol_mean     ?
_diffrn_reflns_number     8441
_diffrn_reflns_av_R_equivalents     0.0225
_diffrn_reflns_av_sigmaI/netI     0.0590
_diffrn_reflns_theta_min     1.58
_diffrn_reflns_theta_max     26.00
_diffrn_reflns_theta_full     26.00
_diffrn_measured_fraction_theta_max     0.990
_diffrn_measured_fraction_theta_full     0.990
_diffrn_reflns_limit_h_min     -8
_diffrn_reflns_limit_h_max     12
_diffrn_reflns_limit_k_min     -12
_diffrn_reflns_limit_k_max     14
_diffrn_reflns_limit_l_min     -14
_diffrn_reflns_limit_l_max     16
_refine_special_details
;
Refinement of <i>F</i>^2^ against ALL reflections. The weighted <i>R</i>-factor
<i>wR</i> and goodness of fit <i>S</i> are based on <i>F</i>^2^, conventional
<i>R</i>-factors <i>R</i> are based on <i>F</i>, with <i>F</i> set to zero for
negative <i>F</i>^2^. The threshold expression of <i>F</i>^2^ >
\s(<i>F</i>^2^) is used only for calculating <i>R</i>-factors(gt) <i>etc</i>.
and is not relevant to the choice of reflections for refinement.
<i>R</i>-factors based on <i>F</i>^2^ are statistically about twice as large
as those based on <i>F</i>, and <i>R</i>- factors based on ALL data will be
even larger.
;
_reflns_number_total     5901
_reflns_number_gt     3709
_reflns_threshold_expression     I>2\s(I)
_refine_ls_structure_factor_coef     Fsqd
_refine_ls_matrix_type     full
_refine_ls_R_factor_all     0.1137
_refine_ls_R_factor_gt     0.0673
_refine_ls_wR_factor_gt     0.1633
_refine_ls_wR_factor_ref     0.1886
_refine_ls_goodness_of_fit_ref     1.042
_refine_ls_restrained_S_all     1.043
_refine_ls_number_reflns     5901
_refine_ls_number_parameters     425
_refine_ls_number_restraints     1
_refine_ls_hydrogen_treatment     constr
_refine_ls_weighting_scheme     calc
_refine_ls_weighting_details
         'calc w=1/[\s^2^(Fo^2^)+(0.0813P)^2^+2.8703P] where P=(Fo^2^+2Fc^2^)/3'
_atom_sites_solution_hydrogens     geom
_atom_sites_solution_primary     direct
_atom_sites_solution_secondary     difmap
_refine_ls_shift/su_max     0.000
_refine_ls_shift/su_mean     0.000
_refine_diff_density_max     2.197
_refine_diff_density_min     -0.737
_refine_ls_extinction_method     none
_refine_ls_extinction_coef     ?
loop_
    _atom_type_symbol
    _atom_type_description
    _atom_type_scat_dispersion_real
    _atom_type_scat_dispersion_imag
    _atom_type_scat_source
    'C' 'C' 0.0033 0.0016
                         'International Tables Vol C Tables 4.2.6.8 and 6.1.1.4'
    'H' 'H' 0.0000 0.0000
                         'International Tables Vol C Tables 4.2.6.8 and 6.1.1.4'
    'Br' 'Br' -0.2901 2.4595
                         'International Tables Vol C Tables 4.2.6.8 and 6.1.1.4'
    'N' 'N' 0.0061 0.0033
                         'International Tables Vol C Tables 4.2.6.8 and 6.1.1.4'
    'O' 'O' 0.0106 0.0060
                         'International Tables Vol C Tables 4.2.6.8 and 6.1.1.4'
_computing_data_collection     'APEX2 (Bruker, 2001)'
_computing_cell_refinement     'SAINT (Bruker, 2001)'
_computing_data_reduction     'SAINT (Bruker, 2001)'
_computing_structure_solution     'SHELXS97 (Sheldrick, 2008)'
_computing_structure_refinement     'SHELXL97 (Sheldrick, 2008)'
_computing_molecular_graphics     'PLATON (Spek, 2009)'
_computing_publication_material     'SHELXTL (Sheldrick, 2008)'
loop_
    _atom_site_type_symbol
    _atom_site_label
    _atom_site_fract_x
    _atom_site_fract_y
    _atom_site_fract_z
    _atom_site_U_iso_or_equiv
    _atom_site_adp_type
    _atom_site_calc_flag
    _atom_site_refinement_flags
    _atom_site_occupancy
    _atom_site_symmetry_multiplicity
    _atom_site_disorder_assembly
    _atom_site_disorder_group
    Br Br2 0.55459(14) 0.50977(11) 0.76724(11) 0.0989(5) Uani d PD 0.742(2) 1 A
                                                                               1
    C C19 0.6750(6) 0.5968(6) 0.7825(5) 0.0631(18) Uani d . 1 1 A 1
    C C27 0.4943(7) 0.6809(6) 0.9230(5) 0.0630(18) Uani d D 1 1 A 1
    H H27 0.4352 0.6387 0.9177 0.076 Uiso calc PR 0.742(2) 1 A 1
    Br Br2' 0.3819(3) 0.5988(3) 0.9048(3) 0.0711(11) Uani d PD 0.258(2) 1 A 2
    H H19' 0.6195 0.5535 0.7732 0.076 Uiso calc PR 0.258(2) 1 A 2
    O O3 1.0432(4) 0.7900(4) 0.7554(3) 0.0576(11) Uani d . 1 1 . .
    O O4 0.7320(4) 0.9391(4) 1.0192(3) 0.0579(11) Uani d . 1 1 . .
    N N3 0.8868(4) 0.8680(4) 0.8839(3) 0.0391(10) Uani d . 1 1 . .
    N N4 0.9653(5) 0.9410(4) 0.8921(3) 0.0429(11) Uani d . 1 1 . .
    C C20 0.7978(8) 0.5865(6) 0.7231(5) 0.0658(18) Uani d . 1 1 . .
    H H20A 0.8266 0.5359 0.6751 0.079 Uiso calc R 1 1 A 1
    C C21 0.8830(7) 0.6511(6) 0.7325(5) 0.0554(16) Uani d . 1 1 A .
    H H21A 0.9684 0.6451 0.6899 0.067 Uiso calc R 1 1 . .
    C C22 0.8417(6) 0.7239(5) 0.8044(4) 0.0440(13) Uani d . 1 1 . .
    C C23 0.7107(5) 0.7359(5) 0.8683(4) 0.0398(12) Uani d . 1 1 A .
    C C24 0.6694(5) 0.8110(5) 0.9422(4) 0.0384(12) Uani d . 1 1 . .
    C C25 0.5441(6) 0.8219(6) 1.0036(4) 0.0512(15) Uani d . 1 1 A .
    H H25A 0.5160 0.8725 1.0516 0.061 Uiso calc R 1 1 . .
    C C26 0.4565(6) 0.7562(6) 0.9943(5) 0.0622(18) Uani d . 1 1 . .
    H H26A 0.3711 0.7637 1.0372 0.075 Uiso calc R 1 1 A 1
    C C28 0.6227(6) 0.6695(5) 0.8594(5) 0.0506(15) Uani d . 1 1 . .
    C C29 0.9338(6) 0.7938(5) 0.8102(4) 0.0415(13) Uani d . 1 1 A .
    C C30 0.7610(5) 0.8777(5) 0.9544(4) 0.0416(13) Uani d . 1 1 A .
    C C31 1.0955(6) 0.8715(6) 0.9279(5) 0.0524(15) Uani d . 1 1 . .
    H H31A 1.1567 0.8304 0.8741 0.063 Uiso calc R 1 1 . .
    H H31B 1.1389 0.9269 0.9406 0.063 Uiso calc R 1 1 . .
    C C32 1.0719(6) 0.7828(6) 1.0224(5) 0.0516(15) Uani d . 1 1 . .
    C C33 1.0549(7) 0.7110(6) 1.0983(5) 0.0650(18) Uani d . 1 1 . .
    H H33 1.0414 0.6537 1.1587 0.078 Uiso calc R 1 1 . .
    C C34 0.9868(6) 1.0320(5) 0.7990(5) 0.0529(15) Uani d . 1 1 . .
    H H34A 1.0319 1.0855 0.8126 0.063 Uiso calc R 1 1 . .
    H H34B 1.0468 0.9922 0.7440 0.063 Uiso calc R 1 1 . .
    C C35 0.8608(7) 1.1035(6) 0.7643(5) 0.0513(15) Uani d . 1 1 . .
    C C36 0.7616(8) 1.1615(7) 0.7340(6) 0.073(2) Uani d . 1 1 . .
    H H36 0.6821 1.2079 0.7098 0.088 Uiso calc R 1 1 . .
    Br Br1 0.59705(8) 0.00106(6) 0.23760(5) 0.0651(3) Uani d . 1 1 . .
    O O1 0.5025(4) 0.3271(4) 0.6119(4) 0.0619(12) Uani d . 1 1 . .
    O O2 0.0699(4) 0.2945(4) 0.6614(3) 0.0534(10) Uani d . 1 1 . .
    N N1 0.2845(4) 0.3213(4) 0.6295(3) 0.0384(10) Uani d . 1 1 . .
    N N2 0.2348(5) 0.4032(4) 0.6985(3) 0.0411(10) Uani d . 1 1 . .
    C C1 0.5383(7) 0.0905(5) 0.3449(4) 0.0507(15) Uani d . 1 1 . .
    C C2 0.6289(6) 0.1396(6) 0.3650(4) 0.0513(15) Uani d . 1 1 . .
    H H2A 0.7169 0.1289 0.3260 0.062 Uiso calc R 1 1 . .
    C C3 0.5900(6) 0.2068(5) 0.4446(5) 0.0526(15) Uani d . 1 1 . .
    H H3A 0.6525 0.2389 0.4593 0.063 Uiso calc R 1 1 . .
    C C4 0.4603(6) 0.2243(5) 0.4999(4) 0.0431(13) Uani d . 1 1 . .
    C C5 0.3643(6) 0.1758(4) 0.4791(4) 0.0412(13) Uani d . 1 1 . .
    C C6 0.2311(6) 0.1948(5) 0.5347(4) 0.0417(13) Uani d . 1 1 . .
    C C7 0.1384(6) 0.1445(5) 0.5174(4) 0.0500(14) Uani d . 1 1 . .
    H H7A 0.0501 0.1577 0.5557 0.060 Uiso calc R 1 1 . .
    C C8 0.1779(7) 0.0727(6) 0.4415(5) 0.0566(16) Uani d . 1 1 . .
    H H8A 0.1162 0.0370 0.4304 0.068 Uiso calc R 1 1 . .
    C C9 0.3051(7) 0.0557(5) 0.3849(4) 0.0536(15) Uani d . 1 1 . .
    H H9A 0.3286 0.0097 0.3338 0.064 Uiso calc R 1 1 . .
    C C10 0.4030(6) 0.1046(5) 0.4001(4) 0.0470(14) Uani d . 1 1 . .
    C C11 0.1848(6) 0.2737(5) 0.6133(4) 0.0405(13) Uani d . 1 1 . .
    C C12 0.4232(6) 0.2937(5) 0.5833(4) 0.0460(13) Uani d . 1 1 . .
    C C13 0.2805(6) 0.3486(5) 0.7979(4) 0.0514(15) Uani d . 1 1 . .
    H H13A 0.2603 0.2703 0.8244 0.062 Uiso calc R 1 1 . .
    H H13B 0.3784 0.3363 0.7882 0.062 Uiso calc R 1 1 . .
    C C14 0.2116(7) 0.4275(6) 0.8720(5) 0.0590(16) Uani d . 1 1 . .
    C C15 0.1620(9) 0.4915(8) 0.9295(6) 0.091(3) Uani d . 1 1 . .
    H H15 0.1218 0.5435 0.9762 0.109 Uiso calc R 1 1 . .
    C C16 0.2598(6) 0.5219(5) 0.6495(5) 0.0499(14) Uani d . 1 1 . .
    H H16A 0.2196 0.5768 0.6977 0.060 Uiso calc R 1 1 . .
    H H16B 0.3573 0.5144 0.6322 0.060 Uiso calc R 1 1 . .
    C C17 0.2019(6) 0.5705(5) 0.5570(5) 0.0508(15) Uani d . 1 1 . .
    C C18 0.1566(8) 0.6073(6) 0.4818(6) 0.073(2) Uani d . 1 1 . .
    H H18 0.1203 0.6370 0.4213 0.088 Uiso calc R 1 1 . .
loop_
    _atom_site_aniso_label
    _atom_site_aniso_U_11
    _atom_site_aniso_U_22
    _atom_site_aniso_U_33
    _atom_site_aniso_U_12
    _atom_site_aniso_U_13
    _atom_site_aniso_U_23
    Br2 0.1274(11) 0.0833(8) 0.1227(10) -0.0587(8) -0.0590(8) -0.0111(7)
    C19 0.090(5) 0.042(4) 0.072(4) -0.024(3) -0.040(4) -0.004(3)
    C27 0.062(4) 0.057(4) 0.073(4) -0.021(3) -0.025(4) 0.000(4)
    Br2' 0.0594(18) 0.0600(18) 0.103(2) -0.0243(13) -0.0217(15) -0.0145(15)
    C19' 0.090(5) 0.042(4) 0.072(4) -0.024(3) -0.040(4) -0.004(3)
    C27' 0.062(4) 0.057(4) 0.073(4) -0.021(3) -0.025(4) 0.000(4)
    O3 0.045(2) 0.071(3) 0.062(3) -0.021(2) 0.011(2) -0.034(2)
    O4 0.056(3) 0.072(3) 0.053(2) -0.019(2) 0.008(2) -0.038(2)
    N3 0.040(3) 0.043(3) 0.037(2) -0.012(2) -0.0010(19) -0.0156(19)
    N4 0.046(3) 0.046(3) 0.041(2) -0.019(2) -0.008(2) -0.010(2)
    C20 0.075(5) 0.059(4) 0.072(4) -0.016(4) -0.016(4) -0.026(4)
    C21 0.060(4) 0.056(4) 0.051(3) -0.009(3) -0.010(3) -0.018(3)
    C22 0.054(4) 0.035(3) 0.042(3) -0.010(3) -0.007(3) -0.010(2)
    C23 0.041(3) 0.036(3) 0.042(3) -0.012(2) -0.015(2) 0.002(2)
    C24 0.040(3) 0.037(3) 0.035(3) -0.007(2) -0.007(2) -0.003(2)
    C25 0.044(4) 0.055(4) 0.048(3) -0.011(3) -0.009(3) -0.002(3)
    C26 0.033(3) 0.071(5) 0.071(4) -0.019(3) -0.009(3) 0.011(4)
    C28 0.058(4) 0.042(3) 0.055(3) -0.016(3) -0.024(3) 0.003(3)
    C29 0.040(3) 0.043(3) 0.039(3) -0.008(2) -0.005(3) -0.009(2)
    C30 0.045(3) 0.044(3) 0.035(3) -0.007(2) -0.008(2) -0.010(2)
    C31 0.055(4) 0.059(4) 0.050(3) -0.022(3) -0.011(3) -0.014(3)
    C32 0.055(4) 0.057(4) 0.048(3) -0.013(3) -0.012(3) -0.019(3)
    C33 0.080(5) 0.064(4) 0.051(4) -0.017(4) -0.011(3) -0.016(3)
    C34 0.058(4) 0.048(4) 0.054(3) -0.018(3) -0.002(3) -0.014(3)
    C35 0.056(4) 0.049(4) 0.050(3) -0.017(3) -0.012(3) -0.006(3)
    C36 0.072(5) 0.067(5) 0.081(5) -0.014(4) -0.024(4) -0.011(4)
    Br1 0.0852(5) 0.0556(4) 0.0410(3) -0.0003(3) -0.0023(3) -0.0167(3)
    O1 0.047(3) 0.075(3) 0.073(3) -0.019(2) -0.005(2) -0.031(2)
    O2 0.044(2) 0.075(3) 0.046(2) -0.018(2) -0.0006(19) -0.024(2)
    N1 0.035(2) 0.038(2) 0.038(2) -0.0026(19) -0.0018(19) -0.0125(19)
    N2 0.050(3) 0.036(2) 0.038(2) -0.007(2) -0.011(2) -0.0098(19)
    C1 0.063(4) 0.041(3) 0.034(3) -0.001(3) -0.004(3) -0.005(2)
    C2 0.041(3) 0.060(4) 0.042(3) -0.007(3) 0.006(3) -0.011(3)
    C3 0.053(4) 0.045(3) 0.054(3) -0.011(3) -0.003(3) -0.008(3)
    C4 0.043(3) 0.037(3) 0.039(3) -0.001(2) -0.004(2) -0.004(2)
    C5 0.056(4) 0.030(3) 0.030(2) -0.004(2) -0.011(2) 0.001(2)
    C6 0.050(3) 0.039(3) 0.032(3) -0.008(2) -0.008(2) -0.005(2)
    C7 0.055(4) 0.051(4) 0.046(3) -0.012(3) -0.011(3) -0.015(3)
    C8 0.066(4) 0.057(4) 0.056(4) -0.020(3) -0.018(3) -0.015(3)
    C9 0.071(5) 0.046(4) 0.044(3) -0.012(3) -0.011(3) -0.013(3)
    C10 0.058(4) 0.037(3) 0.033(3) -0.002(3) -0.007(3) 0.001(2)
    C11 0.050(4) 0.040(3) 0.029(2) -0.009(3) -0.009(3) -0.003(2)
    C12 0.046(4) 0.041(3) 0.048(3) -0.008(3) -0.012(3) -0.006(3)
    C13 0.061(4) 0.052(4) 0.040(3) -0.010(3) -0.015(3) -0.006(3)
    C14 0.069(4) 0.061(4) 0.048(3) -0.010(3) -0.012(3) -0.020(3)
    C15 0.131(7) 0.081(6) 0.060(4) -0.008(5) -0.021(5) -0.032(4)
    C16 0.050(3) 0.040(3) 0.059(3) -0.003(3) -0.018(3) -0.010(3)
    C17 0.061(4) 0.038(3) 0.047(3) -0.002(3) -0.010(3) -0.009(3)
    C18 0.089(5) 0.054(4) 0.066(4) 0.002(4) -0.020(4) -0.012(3)
_geom_special_details
;
All e.s.d.'s (except the e.s.d. in the dihedral angle between two l.s. planes)
are estimated using the full covariance matrix. The cell e.s.d.'s are taken
into account individually in the estimation of e.s.d.'s in distances, angles
and torsion angles; correlations between e.s.d.'s in cell parameters are only
used when they are defined by crystal symmetry. An approximate (isotropic)
treatment of cell e.s.d.'s is used for estimating e.s.d.'s involving l.s.
planes.
;
loop_
    _geom_bond_atom_site_label_1
    _geom_bond_atom_site_label_2
    _geom_bond_site_symmetry_2
    _geom_bond_distance
    _geom_bond_publ_flag
    Br2 C19 . 1.927(6) ?
    C19 C20 . 1.326(9) ?
    C19 C28 . 1.421(9) ?
    C27 C26 . 1.386(9) ?
    C27 C28 . 1.394(9) ?
    C27 H27 . 0.9300 ?
    O3 C29 . 1.196(6) ?
    O4 C30 . 1.205(6) ?
    N3 C29 . 1.397(7) ?
    N3 N4 . 1.399(6) ?
    N3 C30 . 1.416(7) ?
    N4 C34 . 1.452(7) ?
    N4 C31 . 1.486(7) ?
    C20 C21 . 1.383(9) ?
    C20 H20A . 0.9300 ?
    C21 C22 . 1.369(8) ?
    C21 H21A . 0.9300 ?
    C22 C23 . 1.417(8) ?
    C22 C29 . 1.474(8) ?
    C23 C24 . 1.411(7) ?
    C23 C28 . 1.421(8) ?
    C24 C25 . 1.357(8) ?
    C24 C30 . 1.473(8) ?
    C25 C26 . 1.414(9) ?
    C25 H25A . 0.9300 ?
    C26 H26A . 0.9300 ?
    C31 C32 . 1.454(9) ?
    C31 H31A . 0.9700 ?
    C31 H31B . 0.9700 ?
    C32 C33 . 1.168(9) ?
    C33 H33 . 0.9300 ?
    C34 C35 . 1.449(9) ?
    C34 H34A . 0.9700 ?
    C34 H34B . 0.9700 ?
    C35 C36 . 1.161(9) ?
    C36 H36 . 0.9300 ?
    Br1 C1 . 1.888(6) ?
    O1 C12 . 1.197(7) ?
    O2 C11 . 1.202(6) ?
    N1 C12 . 1.405(7) ?
    N1 C11 . 1.409(7) ?
    N1 N2 . 1.415(6) ?
    N2 C16 . 1.462(7) ?
    N2 C13 . 1.465(7) ?
    C1 C2 . 1.361(9) ?
    C1 C10 . 1.411(8) ?
    C2 C3 . 1.410(8) ?
    C2 H2A . 0.9300 ?
    C3 C4 . 1.361(8) ?
    C3 H3A . 0.9300 ?
    C4 C5 . 1.409(8) ?
    C4 C12 . 1.473(8) ?
    C5 C6 . 1.392(8) ?
    C5 C10 . 1.437(8) ?
    C6 C7 . 1.372(8) ?
    C6 C11 . 1.491(7) ?
    C7 C8 . 1.405(8) ?
    C7 H7A . 0.9300 ?
    C8 C9 . 1.346(9) ?
    C8 H8A . 0.9300 ?
    C9 C10 . 1.396(9) ?
    C9 H9A . 0.9300 ?
    C13 C14 . 1.453(8) ?
    C13 H13A . 0.9700 ?
    C13 H13B . 0.9700 ?
    C14 C15 . 1.147(9) ?
    C15 H15 . 0.9300 ?
    C16 C17 . 1.436(8) ?
    C16 H16A . 0.9700 ?
    C16 H16B . 0.9700 ?
    C17 C18 . 1.157(9) ?
    C18 H18 . 0.9300 ?
loop_
    _geom_angle_atom_site_label_1
    _geom_angle_atom_site_label_2
    _geom_angle_atom_site_label_3
    _geom_angle_site_symmetry_1
    _geom_angle_site_symmetry_3
    _geom_angle
    _geom_angle_publ_flag
    C20 C19 C28 . . 124.4(6) ?
    C20 C19 Br2 . . 120.0(5) ?
    C28 C19 Br2 . . 115.6(5) ?
    C26 C27 C28 . . 118.8(6) ?
    C26 C27 H27 . . 120.6 ?
    C28 C27 H27 . . 120.6 ?
    C29 N3 N4 . . 120.3(4) ?
    C29 N3 C30 . . 125.2(5) ?
    N4 N3 C30 . . 114.5(4) ?
    N3 N4 C34 . . 113.2(4) ?
    N3 N4 C31 . . 113.7(4) ?
    C34 N4 C31 . . 111.7(4) ?
    C19 C20 C21 . . 119.9(6) ?
    C19 C20 H20A . . 120.0 ?
    C21 C20 H20A . . 120.0 ?
    C22 C21 C20 . . 120.1(6) ?
    C22 C21 H21A . . 120.0 ?
    C20 C21 H21A . . 120.0 ?
    C21 C22 C23 . . 120.6(6) ?
    C21 C22 C29 . . 118.5(5) ?
    C23 C22 C29 . . 120.8(5) ?
    C24 C23 C22 . . 120.1(5) ?
    C24 C23 C28 . . 120.2(5) ?
    C22 C23 C28 . . 119.7(5) ?
    C25 C24 C23 . . 119.9(5) ?
    C25 C24 C30 . . 119.2(5) ?
    C23 C24 C30 . . 120.9(5) ?
    C24 C25 C26 . . 119.7(6) ?
    C24 C25 H25A . . 120.1 ?
    C26 C25 H25A . . 120.1 ?
    C27 C26 C25 . . 121.8(6) ?
    C27 C26 H26A . . 119.1 ?
    C25 C26 H26A . . 119.1 ?
    C27 C28 C19 . . 125.2(6) ?
    C27 C28 C23 . . 119.5(6) ?
    C19 C28 C23 . . 115.3(6) ?
    O3 C29 N3 . . 120.2(5) ?
    O3 C29 C22 . . 123.2(5) ?
    N3 C29 C22 . . 116.6(5) ?
    O4 C30 N3 . . 120.6(5) ?
    O4 C30 C24 . . 123.1(5) ?
    N3 C30 C24 . . 116.3(4) ?
    C32 C31 N4 . . 111.0(5) ?
    C32 C31 H31A . . 109.4 ?
    N4 C31 H31A . . 109.4 ?
    C32 C31 H31B . . 109.4 ?
    N4 C31 H31B . . 109.4 ?
    H31A C31 H31B . . 108.0 ?
    C33 C32 C31 . . 179.0(7) ?
    C32 C33 H33 . . 180.0 ?
    C35 C34 N4 . . 112.8(5) ?
    C35 C34 H34A . . 109.0 ?
    N4 C34 H34A . . 109.0 ?
    C35 C34 H34B . . 109.0 ?
    N4 C34 H34B . . 109.0 ?
    H34A C34 H34B . . 107.8 ?
    C36 C35 C34 . . 178.3(7) ?
    C35 C36 H36 . . 180.0 ?
    C12 N1 C11 . . 125.4(4) ?
    C12 N1 N2 . . 120.1(4) ?
    C11 N1 N2 . . 114.5(4) ?
    N1 N2 C16 . . 111.9(4) ?
    N1 N2 C13 . . 111.2(4) ?
    C16 N2 C13 . . 115.4(4) ?
    C2 C1 C10 . . 122.8(5) ?
    C2 C1 Br1 . . 118.2(4) ?
    C10 C1 Br1 . . 119.0(5) ?
    C1 C2 C3 . . 120.3(5) ?
    C1 C2 H2A . . 119.9 ?
    C3 C2 H2A . . 119.9 ?
    C4 C3 C2 . . 119.5(6) ?
    C4 C3 H3A . . 120.2 ?
    C2 C3 H3A . . 120.2 ?
    C3 C4 C5 . . 121.1(5) ?
    C3 C4 C12 . . 118.2(6) ?
    C5 C4 C12 . . 120.7(5) ?
    C6 C5 C4 . . 121.2(5) ?
    C6 C5 C10 . . 118.6(5) ?
    C4 C5 C10 . . 120.2(5) ?
    C7 C6 C5 . . 121.5(5) ?
    C7 C6 C11 . . 118.2(5) ?
    C5 C6 C11 . . 120.2(5) ?
    C6 C7 C8 . . 119.5(6) ?
    C6 C7 H7A . . 120.2 ?
    C8 C7 H7A . . 120.2 ?
    C9 C8 C7 . . 120.0(6) ?
    C9 C8 H8A . . 120.0 ?
    C7 C8 H8A . . 120.0 ?
    C8 C9 C10 . . 122.5(6) ?
    C8 C9 H9A . . 118.8 ?
    C10 C9 H9A . . 118.8 ?
    C9 C10 C1 . . 126.1(6) ?
    C9 C10 C5 . . 117.8(5) ?
    C1 C10 C5 . . 116.1(6) ?
    O2 C11 N1 . . 121.6(5) ?
    O2 C11 C6 . . 122.4(5) ?
    N1 C11 C6 . . 116.0(5) ?
    O1 C12 N1 . . 119.9(5) ?
    O1 C12 C4 . . 124.3(5) ?
    N1 C12 C4 . . 115.8(5) ?
    C14 C13 N2 . . 109.8(5) ?
    C14 C13 H13A . . 109.7 ?
    N2 C13 H13A . . 109.7 ?
    C14 C13 H13B . . 109.7 ?
    N2 C13 H13B . . 109.7 ?
    H13A C13 H13B . . 108.2 ?
    C15 C14 C13 . . 177.1(9) ?
    C14 C15 H15 . . 180.0 ?
    C17 C16 N2 . . 110.5(5) ?
    C17 C16 H16A . . 109.5 ?
    N2 C16 H16A . . 109.5 ?
    C17 C16 H16B . . 109.5 ?
    N2 C16 H16B . . 109.5 ?
    H16A C16 H16B . . 108.1 ?
    C18 C17 C16 . . 178.6(7) ?
    C17 C18 H18 . . 180.0 ?
loop_
    _geom_torsion_atom_site_label_1
    _geom_torsion_atom_site_label_2
    _geom_torsion_atom_site_label_3
    _geom_torsion_atom_site_label_4
    _geom_torsion_site_symmetry_1
    _geom_torsion_site_symmetry_2
    _geom_torsion_site_symmetry_3
    _geom_torsion_site_symmetry_4
    _geom_torsion
    _geom_torsion_publ_flag
    C29 N3 N4 C34 . . . . 62.9(6) ?
    C30 N3 N4 C34 . . . . -116.9(5) ?
    C29 N3 N4 C31 . . . . -66.0(6) ?
    C30 N3 N4 C31 . . . . 114.2(5) ?
    C28 C19 C20 C21 . . . . -1.4(10) ?
    Br2 C19 C20 C21 . . . . 178.6(5) ?
    C19 C20 C21 C22 . . . . 1.2(10) ?
    C20 C21 C22 C23 . . . . -1.3(9) ?
    C20 C21 C22 C29 . . . . -178.4(5) ?
    C21 C22 C23 C24 . . . . 179.9(5) ?
    C29 C22 C23 C24 . . . . -3.1(8) ?
    C21 C22 C23 C28 . . . . 1.5(8) ?
    C29 C22 C23 C28 . . . . 178.5(5) ?
    C22 C23 C24 C25 . . . . -179.8(5) ?
    C28 C23 C24 C25 . . . . -1.4(7) ?
    C22 C23 C24 C30 . . . . -0.1(7) ?
    C28 C23 C24 C30 . . . . 178.3(5) ?
    C23 C24 C25 C26 . . . . 1.1(8) ?
    C30 C24 C25 C26 . . . . -178.5(5) ?
    C28 C27 C26 C25 . . . . 0.4(9) ?
    C24 C25 C26 C27 . . . . -0.6(9) ?
    C26 C27 C28 C19 . . . . -179.5(6) ?
    C26 C27 C28 C23 . . . . -0.6(9) ?
    C20 C19 C28 C27 . . . . -179.6(6) ?
    Br2 C19 C28 C27 . . . . 0.5(8) ?
    C20 C19 C28 C23 . . . . 1.5(9) ?
    Br2 C19 C28 C23 . . . . -178.4(4) ?
    C24 C23 C28 C27 . . . . 1.1(8) ?
    C22 C23 C28 C27 . . . . 179.5(5) ?
    C24 C23 C28 C19 . . . . -179.9(5) ?
    C22 C23 C28 C19 . . . . -1.5(7) ?
    N4 N3 C29 O3 . . . . 1.8(8) ?
    C30 N3 C29 O3 . . . . -178.4(5) ?
    N4 N3 C29 C22 . . . . -177.6(4) ?
    C30 N3 C29 C22 . . . . 2.2(7) ?
    C21 C22 C29 O3 . . . . -0.2(8) ?
    C23 C22 C29 O3 . . . . -177.3(5) ?
    C21 C22 C29 N3 . . . . 179.2(5) ?
    C23 C22 C29 N3 . . . . 2.1(7) ?
    C29 N3 C30 O4 . . . . 175.9(5) ?
    N4 N3 C30 O4 . . . . -4.4(7) ?
    C29 N3 C30 C24 . . . . -5.1(7) ?
    N4 N3 C30 C24 . . . . 174.6(4) ?
    C25 C24 C30 O4 . . . . 2.6(8) ?
    C23 C24 C30 O4 . . . . -177.0(5) ?
    C25 C24 C30 N3 . . . . -176.3(5) ?
    C23 C24 C30 N3 . . . . 4.0(7) ?
    N3 N4 C31 C32 . . . . -51.7(6) ?
    C34 N4 C31 C32 . . . . 178.6(5) ?
    N4 C31 C32 C33 . . . .  18E1(10)
                                    ?
    N3 N4 C34 C35 . . . . 51.8(6) ?
    C31 N4 C34 C35 . . . . -178.3(5) ?
    N4 C34 C35 C36 . . . .  -16E1(3)
                                    ?
    C12 N1 N2 C16 . . . . 58.3(6) ?
    C11 N1 N2 C16 . . . . -121.7(5) ?
    C12 N1 N2 C13 . . . . -72.5(6) ?
    C11 N1 N2 C13 . . . . 107.6(5) ?
    C10 C1 C2 C3 . . . . 0.8(9) ?
    Br1 C1 C2 C3 . . . . -179.7(4) ?
    C1 C2 C3 C4 . . . . -1.4(9) ?
    C2 C3 C4 C5 . . . . 0.3(8) ?
    C2 C3 C4 C12 . . . . 179.4(5) ?
    C3 C4 C5 C6 . . . . -179.2(5) ?
    C12 C4 C5 C6 . . . . 1.8(7) ?
    C3 C4 C5 C10 . . . . 1.3(8) ?
    C12 C4 C5 C10 . . . . -177.8(5) ?
    C4 C5 C6 C7 . . . . -177.7(5) ?
    C10 C5 C6 C7 . . . . 1.8(7) ?
    C4 C5 C6 C11 . . . . 3.8(7) ?
    C10 C5 C6 C11 . . . . -176.7(4) ?
    C5 C6 C7 C8 . . . . -0.5(8) ?
    C11 C6 C7 C8 . . . . 178.1(5) ?
    C6 C7 C8 C9 . . . . -1.3(9) ?
    C7 C8 C9 C10 . . . . 1.7(9) ?
    C8 C9 C10 C1 . . . . 179.6(6) ?
    C8 C9 C10 C5 . . . . -0.3(8) ?
    C2 C1 C10 C9 . . . . -179.1(6) ?
    Br1 C1 C10 C9 . . . . 1.5(8) ?
    C2 C1 C10 C5 . . . . 0.8(8) ?
    Br1 C1 C10 C5 . . . . -178.7(4) ?
    C6 C5 C10 C9 . . . . -1.5(7) ?
    C4 C5 C10 C9 . . . . 178.1(5) ?
    C6 C5 C10 C1 . . . . 178.7(5) ?
    C4 C5 C10 C1 . . . . -1.8(7) ?
    C12 N1 C11 O2 . . . . 174.4(5) ?
    N2 N1 C11 O2 . . . . -5.6(7) ?
    C12 N1 C11 C6 . . . . -4.6(7) ?
    N2 N1 C11 C6 . . . . 175.3(4) ?
    C7 C6 C11 O2 . . . . -0.2(8) ?
    C5 C6 C11 O2 . . . . 178.4(5) ?
    C7 C6 C11 N1 . . . . 178.9(5) ?
    C5 C6 C11 N1 . . . . -2.5(7) ?
    C11 N1 C12 O1 . . . . -170.7(5) ?
    N2 N1 C12 O1 . . . . 9.4(8) ?
    C11 N1 C12 C4 . . . . 9.8(7) ?
    N2 N1 C12 C4 . . . . -170.1(4) ?
    C3 C4 C12 O1 . . . . -6.8(9) ?
    C5 C4 C12 O1 . . . . 172.3(5) ?
    C3 C4 C12 N1 . . . . 172.8(5) ?
    C5 C4 C12 N1 . . . . -8.2(7) ?
    N1 N2 C13 C14 . . . . -171.5(5) ?
    C16 N2 C13 C14 . . . . 59.6(7) ?
    N2 C13 C14 C15 . . . . -99(15) ?
    N1 N2 C16 C17 . . . . 55.8(6) ?
    C13 N2 C16 C17 . . . . -175.6(5) ?
    N2 C16 C17 C18 . . . .  -5E1(3)
                                   ?
