# Supplementary material for: 6-Bromo-2-(diprop-2-ynyl­amino)-1H-benzo[de]isoquinoline-1,3(2H)-dione
Source: Acta Crystallogr Sect E Struct Rep Online. 2012 May 23;68(Pt 6):o1852. doi: 10.1107/S1600536812022507 (PMC3379419; doi:10.1107/S1600536812022507)
Supplement: Supplementary file 2 [file e-68-o1852-Isup2.hkl]

# 
# h,k,l, Fc-squared, Fo-squared, sigma(Fo-squared) and status flag 
# 
data_I
_shelx_title ' I         P-1          R = 0.07' 
_shelx_refln_list_code          4 
_shelx_F_calc_maximum      370.67 
_exptl_crystal_F_000       736.00 
_reflns_d_resolution_high  0.8107 
 
loop_ 
 _symmetry_equiv_pos_as_xyz 
 'x, y, z' 
 '-x, -y, -z' 
 
_cell_length_a    10.4600 
_cell_length_b    11.8160 
_cell_length_c    13.5610 
_cell_angle_alpha  75.128 
_cell_angle_beta   75.725 
_cell_angle_gamma  72.298 
 
_shelx_F_squared_multiplier     1.000 
 
loop_ 
 _refln_index_h 
 _refln_index_k 
 _refln_index_l 
 _refln_F_squared_calc 
 _refln_F_squared_meas 
 _refln_F_squared_sigma 
 _refln_observed_status 
   2   0   0      919.93     1195.34     23.67 o 
   3   0   0      597.88      913.91     26.63 o 
   4   0   0      240.32      188.81      8.17 o 
   5   0   0      930.26      742.29     16.64 o 
   6   0   0     1603.53     1485.19     26.54 o 
   7   0   0       40.58       42.95      9.41 o 
   8   0   0        3.96       17.75     14.05 o 
   9   0   0      189.42      204.80     15.59 o 
  10   0   0        1.52       16.27     19.23 o 
  11   0   0        4.51       10.36     23.67 o 
 -11   1   0       31.83       57.70     23.67 o 
 -10   1   0        9.05       20.81     18.49 o 
  -9   1   0       57.81       96.16     14.65 o 
  -8   1   0       35.03       52.27     11.51 o 
  -7   1   0      183.93      160.92     12.00 o 
  -6   1   0     1086.41      993.17     49.56 o 
  -5   1   0      487.14      399.99     13.04 o 
  -4   1   0     1140.02     1040.70     18.28 o 
  -3   1   0      647.24      523.51     11.36 o 
  -2   1   0     1012.46     1189.42     16.74 o 
  -1   1   0    12699.71    13172.42    196.76 o 
   0   1   0     1324.88     1445.36     25.15 o 
   1   1   0     7223.69     7500.47    115.39 o 
   2   1   0     1486.53     1633.24     31.07 o 
   3   1   0     8461.85     8491.56     91.42 o 
   4   1   0     1592.37     1344.74     20.84 o 
   5   1   0      248.01      213.59      9.90 o 
   6   1   0        0.64        0.74      6.28 o 
   7   1   0      161.87      145.79     11.36 o 
   8   1   0       72.88      115.66     12.42 o 
   9   1   0        0.83       29.46     12.00 o 
  10   1   0        7.07       38.46     22.19 o 
  11   1   0       10.04        1.48     23.67 o 
  12   1   0        0.44      -17.75     26.63 o 
 -10   2   0       75.90      100.73     36.98 o 
  -9   2   0       29.17       12.31     13.04 o 
  -8   2   0       86.85       88.18     12.55 o 
  -7   2   0      365.52      382.07     16.64 o 
  -6   2   0      150.88      149.60     10.95 o 
  -5   2   0     1798.66     1648.51     31.81 o 
  -4   2   0      580.35      492.75     13.60 o 
  -3   2   0       39.26       31.82      5.23 o 
  -2   2   0      114.34      114.70      5.23 o 
  -1   2   0     4864.67     5627.80     61.69 o 
   0   2   0      716.68      599.15     14.79 o 
   1   2   0     2429.56     2418.79     42.90 o 
   2   2   0      103.53      156.81     10.36 o 
   3   2   0      102.62      287.32      8.88 o 
   4   2   0      147.66      142.82      8.14 o 
   5   2   0     4971.11     4755.23     57.88 o 
   6   2   0      570.16      542.62     15.99 o 
   7   2   0      742.15      683.91     19.55 o 
   8   2   0       46.74       51.20     10.30 o 
   9   2   0        3.03       14.12     11.36 o 
  10   2   0       56.88       69.53     22.19 o 
  11   2   0        8.00       32.55     25.15 o 
  12   2   0        9.94       17.75     26.63 o 
 -10   3   0      444.23      521.58     25.61 o 
  -9   3   0      286.79      313.97     19.88 o 
  -8   3   0       15.07       49.12     17.75 o 
  -7   3   0       97.33       95.56     11.51 o 
  -6   3   0        6.95       -2.96      8.37 o 
  -5   3   0     1129.38      974.74     21.43 o 
  -4   3   0       11.14       38.09      9.62 o 
  -3   3   0      287.85      224.67      9.90 o 
  -2   3   0      154.42      218.11     11.84 o 
  -1   3   0       84.81      117.62      6.28 o 
   0   3   0       32.41       66.00      4.62 o 
   1   3   0      759.12      902.42     23.67 o 
   2   3   0       32.25       72.49      8.88 o 
   3   3   0     3377.56     3232.08     41.07 o 
   4   3   0      503.16      532.64     13.41 o 
   5   3   0      225.47      277.63     11.73 o 
   6   3   0        0.80       19.05      8.17 o 
   7   3   0        1.37       12.10      8.85 o 
   8   3   0      106.17      117.53     11.73 o 
   9   3   0      759.84      880.23     38.46 o 
  10   3   0       90.52      105.04     25.15 o 
  11   3   0       15.52      -32.55     23.67 o 
  12   3   0        3.98       -1.48     25.15 o 
 -10   4   0       13.26        8.88     23.67 o 
  -9   4   0      158.22      189.24     22.19 o 
  -8   4   0        4.93       -7.40     16.27 o 
  -7   4   0       27.75       33.96     12.00 o 
  -6   4   0      136.11      133.65     13.04 o 
  -5   4   0      742.04      712.91     19.33 o 
  -4   4   0      217.93      231.17     28.85 o 
  -3   4   0      101.61       87.78      7.79 o 
  -2   4   0     2977.99     3287.30     43.40 o 
  -1   4   0      261.58      260.28      9.90 o 
   0   4   0     2026.61     2126.89     23.56 o 
   1   4   0     9631.80     9982.87    158.29 o 
   2   4   0     4684.01     4973.68     88.76 o 
   3   4   0      129.79      137.58     13.31 o 
   4   4   0      321.38      288.69     17.01 o 
   5   4   0      790.25      714.15     18.06 o 
   6   4   0     1269.20     1247.29     25.59 o 
   7   4   0     1225.27     1081.64     25.59 o 
   8   4   0     3452.10     2986.88     54.74 o 
   9   4   0        6.65       17.75     17.75 o 
  10   4   0       24.75       51.78     22.19 o 
  11   4   0        1.63       13.31     25.15 o 
  12   4   0        0.77       10.36     28.11 o 
 -10   5   0        0.64        7.40     25.15 o 
  -9   5   0        3.64       -1.48     22.19 o 
  -8   5   0        4.38        9.62     19.97 o 
  -7   5   0        0.80       12.54     12.00 o 
  -6   5   0       93.69       82.04     12.55 o 
  -5   5   0     1459.12     1199.36     31.07 o 
  -4   5   0      786.59      625.35     18.83 o 
  -3   5   0      479.97      382.05     42.16 o 
  -2   5   0       19.33       14.79      6.28 o 
  -1   5   0       80.16      130.50      9.62 o 
   0   5   0      172.91      208.09     14.79 o 
   1   5   0      285.92      326.94     17.75 o 
   2   5   0      441.25      408.31     20.71 o 
   3   5   0     4383.24     4513.59     87.28 o 
   4   5   0      330.55      316.59     22.19 o 
   5   5   0     1654.47     1517.29     28.07 o 
   6   5   0      124.83      157.92     11.42 o 
   7   5   0      900.11      912.95     23.78 o 
   8   5   0       10.11       26.63     22.19 o 
   9   5   0       20.52       14.79     20.71 o 
  10   5   0       64.18      143.50     26.63 o 
  11   5   0       26.77       14.79     23.67 o 
  12   5   0        3.38      -23.67     28.11 o 
  -9   6   0        0.15       41.42     25.15 o 
  -8   6   0        0.05        7.40     14.65 o 
  -7   6   0       71.87       68.99     22.19 o 
  -6   6   0      267.65      265.26     27.37 o 
  -5   6   0       73.46       72.87     12.00 o 
  -4   6   0       20.74       19.31      9.90 o 
  -3   6   0      107.98      150.39     12.57 o 
  -2   6   0      840.68      873.17     21.43 o 
  -1   6   0     2754.26     2812.03     69.53 o 
   0   6   0     2054.37     2046.81     33.43 o 
   1   6   0     3168.31     3267.95     68.05 o 
   2   6   0     2233.73     2324.11     54.74 o 
   3   6   0     1387.58     1282.62     39.94 o 
   4   6   0     1443.44     1448.31     44.38 o 
   5   6   0       19.32       28.92     14.05 o 
   6   6   0      333.29      336.33     15.87 o 
   7   6   0      104.30       75.45     11.42 o 
   8   6   0      290.73      375.76     32.55 o 
   9   6   0       16.71       20.71     23.67 o 
  10   6   0        5.67       42.90     23.67 o 
  11   6   0        4.73       32.55     26.63 o 
  12   6   0        9.08       16.27     29.59 o 
  -8   7   0        5.73       17.75     23.67 o 
  -7   7   0        9.66       14.05     14.65 o 
  -6   7   0      167.09      180.80     18.49 o 
  -5   7   0      337.03      328.89     18.28 o 
  -4   7   0      463.18      343.84     17.24 o 
  -3   7   0      338.32      319.77     20.71 o 
  -2   7   0      519.58      504.05     21.45 o 
  -1   7   0       31.98       35.83      9.24 o 
   0   7   0      192.22      205.48     19.97 o 
   1   7   0      195.07      174.57     17.75 o 
   2   7   0       11.84       22.19     13.31 o 
   3   7   0      708.60      766.32     34.03 o 
   4   7   0     1045.71     1111.02     41.42 o 
   5   7   0      710.04      707.14     36.98 o 
   6   7   0        3.86       24.45     10.08 o 
   7   7   0      200.66      252.97     29.59 o 
   8   7   0      220.49      310.67     32.55 o 
   9   7   0       81.48      147.94     29.59 o 
  10   7   0      359.47      390.56     36.98 o 
  11   7   0       17.20       35.51     28.11 o 
  12   7   0        2.68       36.98     29.59 o 
  -8   8   0       18.98       47.34     28.11 o 
  -7   8   0      152.21      160.90     27.37 o 
  -6   8   0      213.73      212.88     19.33 o 
  -5   8   0      171.36      195.01     17.78 o 
  -4   8   0      457.39      432.74     21.45 o 
  -3   8   0      108.18      124.10     14.09 o 
  -2   8   0      531.93      564.05     21.43 o 
  -1   8   0      352.60      359.39     22.19 o 
   0   8   0      407.99      472.32     19.16 o 
   1   8   0     1026.42     1045.92     41.42 o 
   2   8   0        0.82       29.59     16.27 o 
   3   8   0        2.61       -4.44     16.27 o 
   4   8   0     1347.62     1270.79     48.82 o 
   5   8   0      269.59      245.58     26.63 o 
   6   8   0      287.15      323.74     17.23 o 
   7   8   0      190.63      227.82     29.59 o 
   8   8   0        2.82       13.31     26.63 o 
   9   8   0       99.29       19.23     28.11 o 
  10   8   0       21.66       20.71     28.11 o 
  11   8   0       63.84       51.78     31.07 o 
  -7   9   0        1.17       23.67     26.63 o 
  -6   9   0      286.01      274.29     22.47 o 
  -5   9   0        7.40        3.06     18.49 o 
  -4   9   0      138.89      120.28     17.24 o 
  -3   9   0       52.74       38.35     17.01 o 
  -2   9   0      350.43      414.78     22.19 o 
  -1   9   0      385.41      435.16     20.84 o 
   0   9   0       29.64       29.59     19.23 o 
   1   9   0       22.53       45.86     19.23 o 
   2   9   0       67.40       53.26     19.23 o 
   3   9   0      104.32       88.76     22.19 o 
   4   9   0        2.38       29.59     20.71 o 
   5   9   0        9.88        1.48     20.71 o 
   6   9   0        8.66      -28.11     20.71 o 
   7   9   0       52.91       -7.40     25.15 o 
   8   9   0       29.38       34.03     26.63 o 
   9   9   0       67.83       60.65     29.59 o 
  10   9   0       78.21      103.56     35.51 o 
  11   9   0       91.77      133.14     36.98 o 
  -6  10   0      170.09      211.55     34.03 o 
  -5  10   0      300.18      262.12     23.52 o 
  -4  10   0       78.20       89.19     17.78 o 
  -3  10   0       29.23       19.69     16.64 o 
  -2  10   0      133.55      150.86     38.46 o 
  -1  10   0      656.15      596.58     26.09 o 
   0  10   0     1227.95     1208.66     48.82 o 
   1  10   0      365.97      424.58     34.03 o 
   2  10   0      148.24      179.01     25.15 o 
   3  10   0      137.44      146.46     25.15 o 
   4  10   0      382.22      347.65     32.55 o 
   5  10   0      517.96      556.25     38.46 o 
   6  10   0      291.93      278.12     32.55 o 
   7  10   0      141.48      109.47     29.59 o 
   8  10   0       32.56       -1.48     26.63 o 
   9  10   0        5.84       -1.48     31.07 o 
  10  10   0       15.26       10.36     32.55 o 
  -5  11   0      112.05      130.19     31.07 o 
  -4  11   0      167.02      125.82     21.43 o 
  -3  11   0        1.23        6.13     33.29 o 
  -2  11   0        0.14      -16.27     15.69 o 
  -1  11   0      120.81      127.23     29.59 o 
   0  11   0        3.65      -26.63     20.71 o 
   1  11   0        1.80       10.36     25.15 o 
   2  11   0        0.01       28.11     25.15 o 
   3  11   0        2.96      -25.15     22.19 o 
   4  11   0        0.55      -14.79     22.19 o 
   5  11   0        0.49       65.09     28.11 o 
   6  11   0       29.15       29.59     26.63 o 
   7  11   0        1.02       17.75     28.11 o 
   8  11   0       86.88       85.80     32.55 o 
   9  11   0        2.34       -1.48     32.55 o 
  10  11   0        3.77      -44.38     34.03 o 
  -3  12   0        0.25       -0.74     18.83 o 
  -2  12   0        9.99      -31.07     25.15 o 
  -1  12   0      201.19      196.76     32.55 o 
   0  12   0      145.76      128.71     32.55 o 
   1  12   0      522.78      634.65     44.38 o 
   2  12   0        3.59      -34.03     25.15 o 
   3  12   0        0.23      -11.84     25.15 o 
   4  12   0       33.04       32.55     28.11 o 
   5  12   0      246.82      184.92     34.03 o 
   6  12   0       60.55       65.09     31.07 o 
   7  12   0       99.77      150.90     35.51 o 
   8  12   0        0.42        5.92     32.55 o 
   9  12   0        1.66       -5.92     34.03 o 
  -1  13   0       52.67       44.38     29.59 o 
   0  13   0        3.51      -28.11     28.11 o 
   1  13   0       43.41       41.42     32.55 o 
   2  13   0      161.41      155.34     36.98 o 
   3  13   0        2.50      -10.36     29.59 o 
   4  13   0       18.12        4.44     29.59 o 
   5  13   0        0.01        0.00     31.07 o 
   6  13   0        6.85      -28.11     31.07 o 
   7  13   0       13.82       35.51     35.51 o 
   2  14   0       27.39       36.98     35.51 o 
   3  14   0       43.45       13.31     32.55 o 
   4  14   0       18.60       57.70     34.03 o 
  -6 -13   1       15.94       -1.48     34.03 o 
  -5 -13   1        4.23      -44.38     29.59 o 
  -4 -13   1        9.96       14.79     29.59 o 
  -3 -13   1      111.62      100.60     34.03 o 
  -2 -13   1       60.06       87.28     34.03 o 
  -1 -13   1      184.03      233.74     38.46 o 
   0 -13   1        4.00       -4.44     28.11 o 
   1 -13   1        4.66       16.27     29.59 o 
  -8 -12   1        5.29      -48.82     32.55 o 
  -7 -12   1       21.49       72.49     35.51 o 
  -6 -12   1        6.27       -8.88     34.03 o 
  -5 -12   1       18.89       39.94     31.07 o 
  -4 -12   1        4.45       32.55     28.11 o 
  -3 -12   1       19.53       31.07     26.63 o 
  -2 -12   1       14.15      -10.36     26.63 o 
  -1 -12   1      149.05      143.50     32.55 o 
   0 -12   1        8.54       -7.40     26.63 o 
   1 -12   1        0.97       22.19     29.59 o 
   2 -12   1       31.75       38.69     20.22 o 
   3 -12   1       14.33       23.67     28.11 o 
  -9 -11   1       10.39      -25.15     34.03 o 
  -8 -11   1       19.09      -20.71     34.03 o 
  -7 -11   1        1.92       31.07     31.07 o 
  -6 -11   1       29.62       10.36     29.59 o 
  -5 -11   1       82.50       90.24     29.59 o 
  -4 -11   1      330.16      309.19     36.98 o 
  -3 -11   1      191.30      177.53     32.55 o 
  -2 -11   1      132.62      149.42     28.11 o 
  -1 -11   1      152.74      130.19     29.59 o 
   0 -11   1        1.22      -17.75     25.15 o 
   1 -11   1       18.71       -5.87     15.28 o 
   2 -11   1      133.29      200.92     20.92 o 
   3 -11   1      103.81      108.57     19.88 o 
   4 -11   1        6.93        8.88     25.15 o 
 -10 -10   1        0.40      -46.60     31.07 o 
  -9 -10   1        0.88      -48.82     32.55 o 
  -8 -10   1        7.12       17.75     29.59 o 
  -7 -10   1        3.30      -22.19     26.63 o 
  -5 -10   1       81.39      102.08     28.11 o 
  -4 -10   1      133.01      119.83     26.63 o 
  -3 -10   1        0.23        4.44     22.19 o 
  -2 -10   1       29.94       11.84     20.71 o 
  -1 -10   1       32.31       -8.88     19.23 o 
   0 -10   1       32.80        0.00     19.23 o 
   1 -10   1      199.80      216.19     18.74 o 
   2 -10   1       70.21       93.86     17.24 o 
   3 -10   1      102.44      126.47     21.45 o 
   4 -10   1      316.30      339.67     39.20 o 
   5 -10   1        0.54      -11.84     20.71 o 
   6 -10   1      160.78      208.59     32.55 o 
 -11  -9   1        0.00      -46.60     31.07 o 
 -10  -9   1        4.17      -42.16     28.11 o 
  -9  -9   1       75.11       44.38     31.07 o 
  -8  -9   1       92.71      127.23     32.55 o 
  -7  -9   1        0.79        0.00     28.11 o 
  -6  -9   1       99.15      119.83     29.59 o 
  -5  -9   1      489.54      405.35     34.03 o 
  -4  -9   1       19.88      -19.23     20.71 o 
  -3  -9   1      607.54      572.52     36.98 o 
  -2  -9   1      415.63      344.70     29.59 o 
  -1  -9   1      306.82      306.23     28.11 o 
   0  -9   1       16.73       21.52     11.36 o 
   1  -9   1      594.84      650.45     24.57 o 
   2  -9   1      830.24      886.96     32.55 o 
   3  -9   1       15.03       29.97     14.09 o 
   4  -9   1       88.54       98.98     23.67 o 
   5  -9   1       11.54        8.14     19.97 o 
   6  -9   1        4.31       10.36     20.71 o 
   7  -9   1       53.64       71.01     29.59 o 
 -11  -8   1        0.09       71.01     34.03 o 
 -10  -8   1      106.85      150.90     34.03 o 
  -9  -8   1        0.06      -13.31     29.59 o 
  -8  -8   1        0.16      -29.59     25.15 o 
  -7  -8   1       57.01       82.85     28.11 o 
  -6  -8   1       73.29       87.28     25.15 o 
  -5  -8   1       23.64       75.45     22.19 o 
  -4  -8   1      344.03      464.53     32.55 o 
  -3  -8   1        3.25       -2.96     16.27 o 
  -2  -8   1      169.90      210.07     23.67 o 
  -1  -8   1       83.15       69.53     17.75 o 
   0  -8   1        0.26        5.14      9.62 o 
   1  -8   1        3.25        8.03     10.65 o 
   2  -8   1      819.28      852.72     24.57 o 
   3  -8   1       94.14      117.02     14.09 o 
   4  -8   1      171.68      172.81     20.71 o 
   5  -8   1       13.87       -4.38     17.01 o 
   6  -8   1       57.44       33.21     15.14 o 
   7  -8   1        1.15        2.96     23.67 o 
   8  -8   1       17.03      -10.36     26.63 o 
 -11  -7   1        8.27       71.01     29.59 o 
 -10  -7   1        1.58        8.88     25.15 o 
  -9  -7   1      133.06      112.43     29.59 o 
  -8  -7   1        9.63        5.92     25.15 o 
  -7  -7   1       42.69       60.65     23.67 o 
  -6  -7   1      138.58      125.75     25.15 o 
  -5  -7   1      231.28      207.11     25.15 o 
  -4  -7   1     1207.21     1199.78     44.38 o 
  -3  -7   1     5884.19     5930.84    116.87 o 
  -2  -7   1     2639.38     2418.79     60.65 o 
  -1  -7   1     1071.22     1032.33     24.43 o 
   0  -7   1        7.56       37.62      6.90 o 
   1  -7   1      147.38      164.84      9.51 o 
   2  -7   1     1218.47     1340.06     39.94 o 
   3  -7   1     1395.13     1418.75     48.82 o 
   4  -7   1      525.19      575.73     21.43 o 
   5  -7   1       29.56       22.58     12.00 o 
   6  -7   1       70.08       70.65     14.65 o 
   7  -7   1       57.66       56.22     22.19 o 
   8  -7   1       28.97       16.27     23.67 o 
 -12  -6   1        5.03       32.55     29.59 o 
 -11  -6   1       11.52       -2.96     25.15 o 
 -10  -6   1        0.05      -16.27     23.67 o 
  -9  -6   1      153.07      173.09     28.11 o 
  -8  -6   1     2293.47     2257.54     68.05 o 
  -7  -6   1        4.76        2.96     19.23 o 
  -6  -6   1        2.58        5.61      8.95 o 
  -5  -6   1      461.48      534.26     17.47 o 
  -4  -6   1      997.47     1281.14     44.38 o 
  -3  -6   1      515.67      442.34     26.63 o 
  -2  -6   1      627.02      636.13     28.11 o 
  -1  -6   1        0.91       30.49      6.01 o 
   0  -6   1       13.85       25.83      5.54 o 
   1  -6   1      622.41      719.04     18.84 o 
   2  -6   1       13.55       23.85      5.48 o 
   3  -6   1      258.83      259.10     13.60 o 
   4  -6   1       13.03       17.75      9.41 o 
   5  -6   1        4.00       -1.40     12.57 o 
   6  -6   1       28.23       18.49     11.51 o 
   7  -6   1       63.92       52.60     13.60 o 
   8  -6   1       89.17       53.26     20.71 o 
   9  -6   1       89.06       56.22     25.15 o 
 -12  -5   1        3.01       -7.40     29.59 o 
 -11  -5   1       14.74        0.00     25.15 o 
 -10  -5   1       63.21       72.49     23.67 o 
  -9  -5   1      199.33      213.03     29.59 o 
  -8  -5   1     1401.88     1260.43     48.82 o 
  -7  -5   1      618.01      726.38     38.46 o 
  -6  -5   1       63.90      106.95     10.28 o 
  -5  -5   1      459.96      417.37     17.01 o 
  -4  -5   1     2823.75     2520.87     60.65 o 
  -3  -5   1      899.33      708.62     29.59 o 
  -2  -5   1     1958.28     1796.90     33.29 o 
  -1  -5   1     4954.73     4911.18     57.97 o 
   0  -5   1      520.72      476.23     10.74 o 
   1  -5   1       30.54       84.22      5.86 o 
   2  -5   1      991.04      920.98     15.18 o 
   3  -5   1     2126.80     1982.87     54.00 o 
   4  -5   1      420.42      382.97     22.19 o 
   5  -5   1        2.80       15.53      9.41 o 
   6  -5   1      108.53      108.56     13.04 o 
   7  -5   1      160.85      184.42     15.69 o 
   8  -5   1       68.42       99.12     22.19 o 
   9  -5   1       77.78      125.75     26.63 o 
  10  -5   1       26.11       -7.40     25.15 o 
 -12  -4   1        1.10      -16.27     26.63 o 
 -11  -4   1       20.00       59.18     26.63 o 
 -10  -4   1       33.39      -11.84     20.71 o 
  -9  -4   1       17.63       22.19     19.23 o 
  -8  -4   1      120.53       94.68     20.71 o 
  -7  -4   1     1732.83     1704.25     51.78 o 
  -6  -4   1      205.96      275.37     19.23 o 
  -5  -4   1      509.11      641.20     16.35 o 
  -4  -4   1       84.07       98.17     12.57 o 
  -3  -4   1     1398.07     1371.39     38.46 o 
  -2  -4   1       57.91      110.32      7.79 o 
  -1  -4   1      114.99       84.46      4.98 o 
   0  -4   1      627.59      740.13     16.49 o 
   1  -4   1       74.46      118.36      5.65 o 
   2  -4   1      444.15      430.61     16.42 o 
   3  -4   1       30.79       45.35      8.14 o 
   4  -4   1       40.24       48.36      8.37 o 
   5  -4   1        8.37        6.66     12.57 o 
   6  -4   1      691.48      690.20     20.92 o 
   7  -4   1      380.37      357.27     22.93 o 
   8  -4   1      108.82      131.57     15.14 o 
   9  -4   1       20.30       31.07     20.71 o 
  10  -4   1        0.47      -10.36     23.67 o 
 -12  -3   1        8.26        2.96     28.11 o 
 -11  -3   1       46.33       19.23     26.63 o 
 -10  -3   1       14.01       23.67     22.19 o 
  -9  -3   1        1.89        5.92     17.75 o 
  -8  -3   1      112.21       94.68     19.23 o 
  -7  -3   1        2.75        3.92      9.62 o 
  -6  -3   1       32.08       29.90     11.10 o 
  -5  -3   1     1204.87     1035.41     20.22 o 
  -4  -3   1     1345.14     1180.07     20.52 o 
  -3  -3   1      381.52      309.39     10.08 o 
  -2  -3   1     2612.58     2136.81     30.74 o 
  -1  -3   1    13441.75    13477.72    116.03 o 
   0  -3   1     1119.75     1127.35     14.17 o 
   1  -3   1      380.50      376.35     14.79 o 
   2  -3   1     1781.52     1649.52     24.06 o 
   3  -3   1     4111.55     3931.12     49.17 o 
   4  -3   1     3318.55     3432.70     46.03 o 
   5  -3   1     4582.08     4603.85    101.34 o 
   6  -3   1       92.06       69.53     10.46 o 
   7  -3   1      140.21      185.50     13.60 o 
   8  -3   1       76.05      137.68     22.19 o 
   9  -3   1      102.04      110.58     22.93 o 
  10  -3   1        1.75       11.84     22.19 o 
  11  -3   1        0.08      -10.36     26.63 o 
 -12  -2   1       18.51       51.78     31.07 o 
 -11  -2   1       11.09       10.36     23.67 o 
 -10  -2   1       28.67       45.86     22.19 o 
  -9  -2   1       41.24       29.59     19.23 o 
  -8  -2   1       86.14       76.93     19.23 o 
  -7  -2   1     1288.79     1377.79     28.85 o 
  -6  -2   1     1308.68     1364.28     24.52 o 
  -5  -2   1       59.04      106.41     14.05 o 
  -4  -2   1       90.87      180.33      8.48 o 
  -3  -2   1        5.28       82.85     10.36 o 
  -2  -2   1     5625.74     4908.93     57.51 o 
  -1  -2   1      779.30      727.39     17.01 o 
   0  -2   1     2436.49     2695.43     45.86 o 
   1  -2   1      286.03      292.92      7.32 o 
   2  -2   1     1854.80     1767.42     24.06 o 
   3  -2   1      414.13      362.84     11.84 o 
   4  -2   1      176.37      251.53     10.46 o 
   5  -2   1       58.82       77.30     11.84 o 
   6  -2   1        9.14       10.45      9.62 o 
   7  -2   1      994.64      971.13     25.15 o 
   8  -2   1      102.04      105.08     14.05 o 
   9  -2   1       27.38       18.49     12.55 o 
  10  -2   1        0.12       -4.44     20.71 o 
  11  -2   1        0.89       11.84     23.67 o 
 -12  -1   1        0.55      -39.94     26.63 o 
 -11  -1   1        1.80      -10.36     23.67 o 
 -10  -1   1       40.20       31.07     22.19 o 
  -9  -1   1       70.46       90.24     20.71 o 
  -8  -1   1       50.10       98.46     14.05 o 
  -7  -1   1       55.85       88.88     10.30 o 
  -6  -1   1       20.87        6.16      6.02 o 
  -5  -1   1      111.16       81.82      7.10 o 
  -4  -1   1     2260.90     1881.18     26.29 o 
  -3  -1   1     2376.08     2097.76     41.42 o 
  -2  -1   1    14697.19    14348.79    151.09 o 
  -1  -1   1     1702.34     2124.39     36.98 o 
   0  -1   1     2120.91     2170.25     36.98 o 
   1  -1   1     1032.01     1063.68     19.23 o 
   2  -1   1     7475.52     7026.94     87.28 o 
   3  -1   1     5545.38     5221.73     59.10 o 
   4  -1   1     2416.47     2244.17     39.20 o 
   5  -1   1       68.32      120.42     12.57 o 
   6  -1   1      126.63      138.27     14.05 o 
   7  -1   1        9.04        9.62      8.37 o 
   8  -1   1       75.14       92.83     12.00 o 
   9  -1   1       17.49       50.30     22.19 o 
  10  -1   1        7.16       11.12     14.09 o 
  11  -1   1        1.78       11.84     22.19 o 
 -11   0   1        0.21       23.67     25.15 o 
 -10   0   1       10.26        8.88     20.71 o 
  -9   0   1       78.66       81.37     20.71 o 
  -8   0   1      141.92      131.03     12.80 o 
  -7   0   1      633.35      650.27     18.48 o 
  -6   0   1     1763.97     1641.55     47.34 o 
  -5   0   1      863.16     1001.05     19.16 o 
  -4   0   1      254.89      261.04     11.10 o 
  -3   0   1      553.79      744.56     13.86 o 
  -2   0   1     8242.93     7593.67    118.35 o 
  -1   0   1      131.64      287.00      8.88 o 
   0   0   1      221.04      238.18      5.92 o 
   2   0   1      463.59      294.27      6.74 o 
   3   0   1     1135.27     1044.96     16.19 o 
   4   0   1       27.05       49.00      5.23 o 
   5   0   1       28.57       48.36      6.28 o 
   6   0   1      649.39      658.79     17.24 o 
   7   0   1      981.28      986.12     22.47 o 
   8   0   1      351.05      392.48     17.69 o 
   9   0   1       29.50       41.04     12.00 o 
  10   0   1       82.44       92.65     16.19 o 
  11   0   1       17.89       16.27     22.19 o 
 -11   1   1        0.26      -35.51     23.67 o 
 -10   1   1       11.29      -28.85     19.23 o 
  -9   1   1      144.35      195.28     16.19 o 
  -8   1   1       27.98       46.85     11.84 o 
  -7   1   1       58.96       87.99     10.30 o 
  -6   1   1      291.91      370.90     26.63 o 
  -5   1   1     1323.79     1212.71     37.72 o 
  -4   1   1    11582.55    11736.89    126.94 o 
  -3   1   1    17578.71    17374.15    181.87 o 
  -2   1   1     1537.43     1422.48     19.79 o 
  -1   1   1     1011.44     1476.42     28.11 o 
   0   1   1      789.92      875.79     16.27 o 
   1   1   1     3977.12     3651.11     57.70 o 
   2   1   1    10592.72    10392.66    156.81 o 
   3   1   1    14802.42    14404.07    151.09 o 
   4   1   1       46.32      102.95      6.28 o 
   5   1   1       27.52       15.74      5.68 o 
   6   1   1      340.74      259.36     12.00 o 
   7   1   1        7.34        6.66      8.37 o 
   8   1   1        4.60       15.18      9.90 o 
   9   1   1       36.35       65.29     17.01 o 
  10   1   1       27.05       25.15     14.09 o 
  11   1   1        0.02      -31.07     20.71 o 
 -11   2   1        1.25       22.19     26.63 o 
 -10   2   1        8.04       23.67     22.19 o 
  -9   2   1       64.55       45.39     17.01 o 
  -8   2   1        6.42       -2.82     12.57 o 
  -7   2   1      814.24      808.18     22.33 o 
  -6   2   1      137.81      163.61     17.01 o 
  -5   2   1     3370.50     3508.65     47.52 o 
  -4   2   1      123.58      117.95      7.79 o 
  -3   2   1      265.47      266.42      9.90 o 
  -2   2   1      181.55      375.42      9.90 o 
  -1   2   1     2316.65     2346.39     29.23 o 
   0   2   1      244.77      349.23     17.01 o 
   1   2   1      449.81      303.27     10.36 o 
   2   2   1       14.55       39.86      5.18 o 
   3   2   1      464.40      544.96     11.36 o 
   4   2   1     1468.14     1535.36     57.70 o 
   5   2   1      394.99      421.62     13.48 o 
   6   2   1      638.48      736.25     18.28 o 
   7   2   1      467.48      496.23     16.64 o 
   8   2   1      552.02      543.72     39.94 o 
   9   2   1       41.75       43.27     13.31 o 
  10   2   1        0.31       15.53     12.55 o 
  11   2   1        1.79      -11.84     22.19 o 
  12   2   1       24.46       34.03     26.63 o 
 -11   3   1        7.37        7.40     26.63 o 
 -10   3   1       24.50       39.94     16.74 o 
  -9   3   1       93.10      112.30     16.19 o 
  -8   3   1       14.49        5.34     12.00 o 
  -7   3   1      682.98      747.96     22.47 o 
  -6   3   1        1.30       10.27     11.10 o 
  -5   3   1      518.51      468.53     15.59 o 
  -4   3   1     1341.22     1191.82     22.94 o 
  -3   3   1     1007.72      884.20     18.28 o 
  -2   3   1     5518.19     5034.10     59.60 o 
  -1   3   1      205.09      225.20     15.53 o 
   0   3   1     1878.95     1932.91     25.61 o 
   1   3   1     1338.57     1232.33     26.63 o 
   2   3   1    14946.36    14752.40    226.35 o 
   3   3   1     9187.67     8171.14     90.85 o 
   4   3   1     1333.83     1152.65     20.61 o 
   5   3   1      673.10      589.72     15.99 o 
   6   3   1       67.55       71.89      9.24 o 
   7   3   1      321.80      378.92     15.59 o 
   8   3   1     1068.11     1133.87     26.54 o 
   9   3   1      705.41      631.76     22.33 o 
  10   3   1       37.66       39.94     20.71 o 
  11   3   1       25.10      -13.31     20.71 o 
  12   3   1       49.82      115.39     29.59 o 
 -10   4   1       46.08       23.86     17.01 o 
  -9   4   1       34.06       36.32     20.71 o 
  -8   4   1      323.02      335.94     20.38 o 
  -7   4   1      143.55      188.99     17.01 o 
  -6   4   1       26.24       35.27      9.90 o 
  -5   4   1       42.22       43.91      9.90 o 
  -4   4   1      313.76      287.59     13.04 o 
  -3   4   1      535.30      569.68     15.14 o 
  -2   4   1      692.16      648.41     15.59 o 
  -1   4   1      636.96      691.23     42.16 o 
   0   4   1     2657.86     3353.27     50.30 o 
   1   4   1     2520.72     2297.48     45.86 o 
   2   4   1     1545.95     1952.78     41.42 o 
   3   4   1     1179.46     1122.85     31.07 o 
   4   4   1       33.15       15.90      6.02 o 
   5   4   1     1119.87     1463.08     26.29 o 
   6   4   1      812.37      900.52     22.04 o 
   7   4   1       49.54      128.15     23.67 o 
   8   4   1        4.02        9.47      9.85 o 
   9   4   1      936.86      865.45     27.37 o 
  10   4   1       25.87        4.44     19.23 o 
  11   4   1        0.10       -4.44     20.71 o 
  12   4   1       11.19       36.98     28.11 o 
 -10   5   1        1.06       -4.44     26.63 o 
  -9   5   1        4.19       -1.58     24.41 o 
  -8   5   1       54.43       70.09     16.19 o 
  -7   5   1       43.25       37.72     14.05 o 
  -6   5   1      112.37      112.42     13.04 o 
  -5   5   1        3.16       11.84      9.41 o 
  -4   5   1      373.07      354.59     15.14 o 
  -3   5   1     1893.09     1700.89     30.28 o 
  -2   5   1     4543.00     4553.86     58.55 o 
  -1   5   1      886.30      912.12     22.19 o 
   0   5   1      391.60      473.78     29.59 o 
   1   5   1      748.91      742.65     25.15 o 
   2   5   1     1277.43     1103.62     32.55 o 
   3   5   1    11281.97    11045.07    180.48 o 
   4   5   1    11777.11    12801.09    208.59 o 
   5   5   1      611.36      617.03     17.75 o 
   6   5   1        6.46       51.37     11.10 o 
   7   5   1      295.43      320.90     16.35 o 
   8   5   1       65.18       98.35     13.12 o 
   9   5   1        5.95       41.42     20.71 o 
  10   5   1      112.91      106.52     25.15 o 
  11   5   1       50.97       82.85     25.15 o 
  12   5   1        6.79       29.59     25.15 o 
  -9   6   1       55.09       57.16     17.24 o 
  -8   6   1       62.48       67.99     17.24 o 
  -7   6   1      230.93      249.38     18.83 o 
  -6   6   1        2.66       -4.18     12.00 o 
  -5   6   1      108.81      130.28     14.09 o 
  -4   6   1       55.38       61.70     10.95 o 
  -3   6   1      665.07      608.77     18.83 o 
  -2   6   1      421.23      394.46     15.53 o 
  -1   6   1     1703.61     1889.43     31.89 o 
   0   6   1       80.49       49.31      7.79 o 
   1   6   1        1.47       23.67     10.36 o 
   2   6   1      556.62      532.58     25.15 o 
   3   6   1     2578.52     2926.22     65.09 o 
   4   6   1      170.04      260.37     20.71 o 
   5   6   1      269.25      350.81     24.41 o 
   6   6   1      457.72      550.91     18.06 o 
   7   6   1       30.98       93.22     12.31 o 
   8   6   1      149.03      174.81     15.59 o 
   9   6   1      168.64      121.31     26.63 o 
  10   6   1        2.64       34.03     23.67 o 
  11   6   1      133.67      155.34     28.11 o 
  12   6   1        0.59        7.40     28.11 o 
  -8   7   1        8.99       13.90     17.24 o 
  -7   7   1      162.91      150.45     18.28 o 
  -6   7   1       88.97       94.17     15.69 o 
  -5   7   1        7.31       -4.44     11.51 o 
  -4   7   1      253.57      250.39     30.33 o 
  -3   7   1      625.33      652.59     63.61 o 
  -2   7   1      380.49      421.40     17.24 o 
  -1   7   1     1006.43     1110.88     25.61 o 
   0   7   1        9.67       19.79      8.17 o 
   1   7   1      227.32      171.61     17.75 o 
   2   7   1      922.84      755.96     32.55 o 
   3   7   1     2040.98     1692.41     48.82 o 
   4   7   1      541.09      437.90     28.11 o 
   5   7   1       65.59       39.94     17.75 o 
   6   7   1        0.72       12.43      9.85 o 
   7   7   1       53.86       88.66     12.55 o 
   8   7   1      125.70      138.97     17.75 o 
   9   7   1      153.37      115.39     28.11 o 
  10   7   1      255.13      198.24     31.07 o 
  11   7   1        2.60       32.55     26.63 o 
  12   7   1        0.70       16.27     29.59 o 
  -8   8   1       42.91       35.51     28.11 o 
  -7   8   1       46.69       31.25     18.49 o 
  -6   8   1      612.18      652.46     27.20 o 
  -5   8   1       68.59      121.31     16.19 o 
  -4   8   1      114.31      101.25     15.14 o 
  -3   8   1      634.59      568.89     22.94 o 
  -2   8   1     1035.66      936.73     25.61 o 
  -1   8   1      144.84      138.29     13.48 o 
   0   8   1      627.28      677.56     32.55 o 
   1   8   1      159.93      179.01     20.71 o 
   2   8   1      161.95      144.98     20.71 o 
   3   8   1       13.61        2.96     14.79 o 
   4   8   1      311.47      341.74     26.63 o 
   5   8   1      113.68      162.73     23.67 o 
   6   8   1      155.81      216.46     52.52 o 
   7   8   1      463.34      500.64     21.30 o 
   8   8   1       25.49       59.18     25.15 o 
   9   8   1       56.64       51.78     26.63 o 
  10   8   1       26.51       20.71     29.59 o 
  11   8   1       15.13       36.98     29.59 o 
  12   8   1        4.76       16.27     31.07 o 
  -7   9   1       74.60       45.12     30.33 o 
  -6   9   1       26.81       31.94     17.69 o 
  -5   9   1        1.05       -0.20     15.59 o 
  -4   9   1       30.23       44.79     14.93 o 
  -3   9   1      184.50      226.59     17.78 o 
  -2   9   1      291.24      310.45     18.28 o 
  -1   9   1        1.82       16.89     12.42 o 
   0   9   1       73.88       71.01     20.71 o 
   1   9   1      544.19      461.57     31.07 o 
   2   9   1      882.36      806.26     38.46 o 
   3   9   1      848.19      656.85     36.98 o 
   4   9   1      589.91      522.22     35.51 o 
   5   9   1      569.93      514.82     35.51 o 
   6   9   1        5.38      -26.63     19.23 o 
   7   9   1       42.89       23.67     19.97 o 
   8   9   1       11.68       48.82     28.11 o 
   9   9   1       44.44       53.26     29.59 o 
  10   9   1       89.38       53.26     34.03 o 
  11   9   1        5.28        7.40     31.07 o 
  -6  10   1      105.24       97.27     21.97 o 
  -5  10   1      163.18      121.21     19.33 o 
  -4  10   1       13.54       15.22     16.19 o 
  -3  10   1      116.93      138.88     25.89 o 
  -2  10   1      165.30      205.28     39.20 o 
  -1  10   1      152.15      147.94     26.63 o 
   0  10   1        4.04      -14.79     19.23 o 
   1  10   1        5.81        8.88     22.19 o 
   2  10   1       70.48       48.82     22.19 o 
   3  10   1      111.32       71.01     23.67 o 
   4  10   1       48.78       53.26     23.67 o 
   5  10   1        9.30       -2.96     23.67 o 
   6  10   1      178.71      196.76     29.59 o 
   7  10   1       17.13       22.19     26.63 o 
   8  10   1       64.50       99.12     29.59 o 
   9  10   1        6.59      -35.51     28.11 o 
  10  10   1       18.56       10.36     34.03 o 
  11  10   1       39.61       44.38     36.98 o 
  -5  11   1       73.83       21.82     36.98 o 
  -4  11   1       62.16       89.19     19.33 o 
  -3  11   1      178.84      164.13     21.89 o 
  -2  11   1      129.25      160.60     20.38 o 
  -1  11   1        6.20       11.84     23.67 o 
   0  11   1       67.53       56.22     23.67 o 
   1  11   1      158.42      170.13     28.11 o 
   2  11   1      461.96      467.48     35.51 o 
   3  11   1      408.45      439.38     35.51 o 
   4  11   1      102.02       81.37     28.11 o 
   5  11   1      107.86       73.97     28.11 o 
   6  11   1      193.71      202.68     34.03 o 
   7  11   1       29.84      -34.03     25.15 o 
   8  11   1        1.12       32.55     29.59 o 
   9  11   1       26.67      -42.16     28.11 o 
  10  11   1       15.20        5.92     36.98 o 
  -3  12   1       20.50       38.46     31.07 o 
  -2  12   1       41.65       78.41     29.59 o 
  -1  12   1       96.55      121.31     29.59 o 
   0  12   1       15.18       32.55     29.59 o 
   1  12   1       54.53       45.86     28.11 o 
   2  12   1       13.24      -16.27     23.67 o 
   3  12   1       12.90       29.59     25.15 o 
   4  12   1        0.04      -11.84     25.15 o 
   5  12   1       12.76       10.36     26.63 o 
   6  12   1       71.49       82.85     32.55 o 
   7  12   1        9.48       16.27     29.59 o 
   8  12   1        9.14       57.70     32.55 o 
   9  12   1       15.58       14.79     36.98 o 
  -1  13   1        1.94      -11.84     31.07 o 
   0  13   1       17.99      -20.71     26.63 o 
   1  13   1      305.29      353.57     39.94 o 
   2  13   1      179.07      140.54     34.03 o 
   3  13   1      153.55      174.57     35.51 o 
   4  13   1       17.98       26.63     31.07 o 
   5  13   1        8.42       35.51     31.07 o 
   6  13   1        5.89      -26.63     29.59 o 
   7  13   1       87.86      103.56     36.98 o 
   8  13   1       99.17       47.34     35.51 o 
   1  14   1       89.99       82.85     34.03 o 
   2  14   1       56.64       31.07     32.55 o 
   3  14   1       91.50       31.07     32.55 o 
   4  14   1        0.09       -2.96     31.07 o 
   5  14   1       22.94       25.15     34.03 o 
  -5 -13   2        0.00      -25.15     35.51 o 
  -4 -13   2        1.76      -10.36     31.07 o 
  -3 -13   2        8.74        0.00     31.07 o 
  -2 -13   2        8.85       22.19     31.07 o 
  -1 -13   2        5.18       10.36     29.59 o 
   0 -13   2        2.76      -28.11     31.07 o 
  -7 -12   2        8.14      -35.51     32.55 o 
  -6 -12   2       48.18       36.98     32.55 o 
  -5 -12   2      100.49      121.31     35.51 o 
  -4 -12   2       52.84       32.55     29.59 o 
  -3 -12   2       71.79        7.40     28.11 o 
  -2 -12   2       12.63        4.44     28.11 o 
  -1 -12   2       40.72       29.59     29.59 o 
   0 -12   2      271.26      349.13     36.98 o 
   1 -12   2      230.72      236.70     36.98 o 
   2 -12   2       56.70       25.15     26.63 o 
   3 -12   2       29.91       13.31     26.63 o 
  -9 -11   2       27.35        0.00     35.51 o 
  -8 -11   2       85.47       41.42     35.51 o 
  -7 -11   2        0.63        5.92     31.07 o 
  -6 -11   2        0.26      -16.27     28.11 o 
  -5 -11   2        4.01       -8.88     28.11 o 
  -4 -11   2       17.08       10.36     26.63 o 
  -3 -11   2        1.83      -13.31     25.15 o 
  -2 -11   2       30.74       28.11     26.63 o 
  -1 -11   2        7.74      -29.59     23.67 o 
   0 -11   2       26.70       34.03     23.67 o 
   1 -11   2       28.10       26.49     17.05 o 
   2 -11   2      103.01       88.05     19.79 o 
   3 -11   2        0.24      -16.27     22.19 o 
   4 -11   2       27.84       20.71     25.15 o 
  -9 -10   2       56.30      -28.11     34.03 o 
  -8 -10   2       13.67        5.92     31.07 o 
  -7 -10   2       36.93       17.75     29.59 o 
  -6 -10   2        4.73      -35.51     25.15 o 
  -5 -10   2      103.00       84.32     31.07 o 
  -4 -10   2      143.89      144.98     29.59 o 
  -3 -10   2       53.49       38.46     25.15 o 
  -2 -10   2       28.06       44.38     23.67 o 
  -1 -10   2      234.08      269.25     29.59 o 
   0 -10   2      269.10      263.67     19.16 o 
   1 -10   2        7.78       -2.59     15.53 o 
   2 -10   2       57.69       54.10     27.37 o 
   3 -10   2       43.69       60.74     17.69 o 
   4 -10   2        4.74        5.92     19.23 o 
   5 -10   2      253.72      264.81     32.55 o 
 -10  -9   2       11.24       26.63     34.03 o 
  -9  -9   2      260.01      267.77     38.46 o 
  -8  -9   2      195.60      211.55     34.03 o 
  -7  -9   2        0.85       22.19     29.59 o 
  -6  -9   2       79.95       71.01     28.11 o 
  -5  -9   2      130.63      153.86     29.59 o 
  -4  -9   2      192.74      250.02     31.07 o 
  -3  -9   2      474.17      474.88     35.51 o 
  -2  -9   2       65.48       56.22     20.71 o 
  -1  -9   2       31.82       48.82     20.71 o 
   0  -9   2      270.60      264.12     17.42 o 
   1  -9   2       93.13       92.40     14.53 o 
   2  -9   2       27.61        8.57     12.57 o 
   3  -9   2      279.75      284.23     19.33 o 
   4  -9   2      149.45      151.90     17.69 o 
   5  -9   2       27.04       16.27     22.19 o 
   6  -9   2       84.39       99.12     26.63 o 
   7  -9   2       14.53      -11.84     23.67 o 
 -11  -8   2        8.13       63.61     32.55 o 
 -10  -8   2        3.17       32.55     29.59 o 
  -9  -8   2        3.03      -29.59     28.11 o 
  -8  -8   2        3.11       17.75     26.63 o 
  -7  -8   2        2.08      -16.27     26.63 o 
  -6  -8   2        6.78       28.11     25.15 o 
  -5  -8   2      475.02      468.96     34.03 o 
  -4  -8   2       16.23       29.59     20.71 o 
  -3  -8   2      727.97      696.79     38.46 o 
  -2  -8   2       12.76       10.36     17.75 o 
  -1  -8   2     1291.75     1345.28     24.58 o 
   0  -8   2      553.58      540.75     20.04 o 
   1  -8   2      669.84      654.15     31.07 o 
   2  -8   2      453.70      542.41     21.89 o 
   3  -8   2       89.69       94.56     14.09 o 
   4  -8   2       78.17       57.20     14.09 o 
   5  -8   2       32.50       23.67     19.23 o 
   6  -8   2       35.01       63.61     22.19 o 
   7  -8   2        3.74        4.44     22.19 o 
   8  -8   2        4.85       -7.40     25.15 o 
 -11  -7   2        5.59       16.27     28.11 o 
 -10  -7   2       54.48       63.61     31.07 o 
  -9  -7   2        2.91       35.51     29.59 o 
  -8  -7   2        6.61       34.03     25.15 o 
  -7  -7   2        1.90       -1.48     23.67 o 
  -6  -7   2       19.60       41.42     22.19 o 
  -5  -7   2      720.55      789.99     39.94 o 
  -4  -7   2      281.08      254.45     26.63 o 
  -3  -7   2      287.86      330.90     18.11 o 
  -2  -7   2     2176.34     2236.05     39.59 o 
  -1  -7   2        4.81        9.48      6.56 o 
   0  -7   2      289.77      321.69     13.76 o 
   1  -7   2      143.50      153.46      9.32 o 
   2  -7   2        7.09       -1.48      9.24 o 
   3  -7   2       70.86       71.29     11.51 o 
   4  -7   2      177.95      149.48     14.09 o 
   5  -7   2      209.08      181.06     16.19 o 
   6  -7   2      276.87      254.45     26.63 o 
   7  -7   2       20.78      -13.31     20.71 o 
   8  -7   2       24.38       57.70     25.15 o 
 -11  -6   2       29.03       34.03     28.11 o 
 -10  -6   2       94.54      100.60     26.63 o 
  -9  -6   2        0.13       28.11     23.67 o 
  -8  -6   2       97.28      100.60     26.63 o 
  -7  -6   2     1806.11     1724.96     59.18 o 
  -6  -6   2      993.41      994.14     45.86 o 
  -5  -6   2      649.00      688.21     31.07 o 
  -4  -6   2      116.81      130.19     20.71 o 
  -3  -6   2      118.88      193.37     13.86 o 
  -2  -6   2     1221.76     1338.95     28.01 o 
  -1  -6   2     2066.05     2172.06     28.01 o 
   0  -6   2     3503.51     3423.42     38.31 o 
   1  -6   2      613.40      634.09     13.90 o 
   2  -6   2      207.97      226.36      9.13 o 
   3  -6   2       17.47       28.11      8.85 o 
   4  -6   2       94.33       65.64     12.57 o 
   5  -6   2        4.45       14.79     11.84 o 
   6  -6   2      277.35      291.20     18.28 o 
   7  -6   2        5.77       -8.88     19.23 o 
   8  -6   2        0.36       -4.44     22.19 o 
   9  -6   2       29.41        5.92     25.15 o 
 -11  -5   2        5.86       20.71     26.63 o 
 -10  -5   2       35.64       56.22     25.15 o 
  -9  -5   2       30.37       66.57     23.67 o 
  -8  -5   2      626.11      773.72     41.42 o 
  -7  -5   2      228.87      208.59     26.63 o 
  -6  -5   2      117.33       94.68     20.71 o 
  -5  -5   2      237.20      247.05     11.60 o 
  -4  -5   2      174.23      188.75     12.80 o 
  -3  -5   2      599.35      532.79     20.71 o 
  -2  -5   2      579.62      567.34     17.42 o 
  -1  -5   2      460.94      504.17     19.25 o 
   0  -5   2     1134.33     1235.37     21.99 o 
   1  -5   2      116.25      142.68     21.08 o 
   2  -5   2       21.85       30.90      8.68 o 
   3  -5   2        1.85       -1.16      7.25 o 
   4  -5   2       81.44       61.40      9.41 o 
   5  -5   2       91.33       88.98     10.46 o 
   6  -5   2      142.49      125.97     17.01 o 
   7  -5   2        7.92        4.44     14.79 o 
   8  -5   2       10.85       32.55     20.71 o 
   9  -5   2       17.04       26.63     23.67 o 
  10  -5   2      181.55      202.68     31.07 o 
 -12  -4   2       14.39        4.44     31.07 o 
 -11  -4   2        6.20       39.94     28.11 o 
 -10  -4   2       15.07      103.56     28.11 o 
  -9  -4   2        3.87       -4.44     19.23 o 
  -8  -4   2        1.38      -24.41     16.27 o 
  -7  -4   2       75.19       38.46     17.75 o 
  -6  -4   2      577.08      566.60     32.55 o 
  -5  -4   2      557.11      500.73     27.37 o 
  -4  -4   2     2567.42     2322.43     28.26 o 
  -3  -4   2       40.35       49.47      7.79 o 
  -2  -4   2     1209.57     1395.19     25.49 o 
  -1  -4   2     1689.12     1762.77     21.43 o 
   0  -4   2     2226.60     2103.05     27.75 o 
   1  -4   2      891.84      857.92     18.51 o 
   2  -4   2      857.39     1113.89     15.44 o 
   3  -4   2      502.13      415.23      9.32 o 
   4  -4   2      437.30      380.79      9.85 o 
   5  -4   2      958.01      898.02     21.97 o 
   6  -4   2      292.14      304.15     15.14 o 
   7  -4   2      208.10      193.72     14.53 o 
   8  -4   2        7.44       -4.44     17.75 o 
   9  -4   2        0.27      -13.31     20.71 o 
  10  -4   2        3.02       -8.88     23.67 o 
 -12  -3   2        0.16       -1.48     28.11 o 
 -11  -3   2        4.49       22.19     25.15 o 
 -10  -3   2       44.69       62.13     25.15 o 
  -9  -3   2        1.53       19.23     22.19 o 
  -8  -3   2        2.31      -20.71     16.27 o 
  -7  -3   2       37.48       57.70     17.75 o 
  -6  -3   2      412.69      375.38     12.55 o 
  -5  -3   2      418.81      382.39     12.55 o 
  -4  -3   2      865.09      835.93     27.37 o 
  -3  -3   2      261.25      216.92     14.79 o 
  -2  -3   2     2011.31     2130.48     30.74 o 
  -1  -3   2      183.39      256.82      8.16 o 
   0  -3   2    10868.79    12053.21    103.82 o 
   1  -3   2      858.07      986.71     13.96 o 
   2  -3   2      474.20      515.50      9.32 o 
   3  -3   2        3.31       41.55      4.91 o 
   4  -3   2      734.94      613.05     15.59 o 
   5  -3   2      410.74      367.66     13.60 o 
   6  -3   2       15.36       28.83     15.53 o 
   7  -3   2      287.45      252.88     15.14 o 
   8  -3   2       32.91       17.01     28.85 o 
   9  -3   2       60.37       81.37     22.19 o 
  10  -3   2       78.57      118.35     26.63 o 
  11  -3   2       11.12        0.00     25.15 o 
 -11  -2   2        1.60       -1.48     23.67 o 
 -10  -2   2        9.13       38.46     23.67 o 
  -9  -2   2       29.64       87.28     23.67 o 
  -8  -2   2      107.17      105.04     22.19 o 
  -7  -2   2       85.71       73.97     17.75 o 
  -6  -2   2      127.74      115.68      8.74 o 
  -5  -2   2     1256.48     1182.18     20.52 o 
  -4  -2   2     1056.70      886.00     37.72 o 
  -3  -2   2       97.82       75.63      7.10 o 
  -2  -2   2     9498.05    10659.76    115.99 o 
  -1  -2   2     2021.67     2311.08     51.78 o 
   0  -2   2    27309.10    30339.32    253.59 o 
   1  -2   2   137394.94   145091.91   2295.79 o 
   2  -2   2     5970.11     6820.04     52.69 o 
   3  -2   2       61.14      150.91      7.32 o 
   4  -2   2      277.64      202.07      9.41 o 
   5  -2   2     1971.65     1769.40     28.75 o 
   6  -2   2      527.11      439.51     15.14 o 
   7  -2   2      146.56      145.59     21.45 o 
   8  -2   2        9.09       11.47     10.30 o 
   9  -2   2       26.26       16.27     19.23 o 
  10  -2   2       57.21       75.45     22.19 o 
  11  -2   2        0.29       17.75     26.63 o 
 -11  -1   2       52.36       29.59     26.63 o 
 -10  -1   2       99.68      128.71     26.63 o 
  -9  -1   2       17.76       47.34     20.71 o 
  -8  -1   2       56.52      112.43     20.71 o 
  -7  -1   2       76.02       69.17      9.85 o 
  -6  -1   2      117.96       88.51      8.48 o 
  -5  -1   2     4886.66     4646.97     56.43 o 
  -4  -1   2     2595.58     2352.44     26.10 o 
  -3  -1   2       29.49       33.07      9.62 o 
  -2  -1   2      233.92      217.52      8.88 o 
  -1  -1   2      363.19      381.51     29.59 o 
   0  -1   2    10689.93    11303.96    164.21 o 
   1  -1   2      270.26      302.27      6.74 o 
   2  -1   2     5284.44     6228.67     67.47 o 
   3  -1   2     4287.84     4126.66     71.75 o 
   4  -1   2     1172.49     1052.18     18.74 o 
   5  -1   2     1765.26     1686.62     26.66 o 
   6  -1   2       19.11       21.45      7.32 o 
   7  -1   2       28.78       16.27      8.37 o 
   8  -1   2        5.06       14.79     10.46 o 
   9  -1   2       76.24       96.44     14.53 o 
  10  -1   2        5.90       31.07     20.71 o 
  11  -1   2        0.65       20.71     23.67 o 
 -11   0   2       13.30      -20.71     23.67 o 
 -10   0   2       27.76       56.22     22.19 o 
  -9   0   2       88.18      122.79     23.67 o 
  -8   0   2        1.47       -1.48     16.27 o 
  -7   0   2       16.73       22.10      8.48 o 
  -6   0   2      477.08      479.46     15.28 o 
  -5   0   2       22.62       42.56      6.27 o 
  -4   0   2     1450.37     1452.22     28.85 o 
  -3   0   2      327.22      243.14      6.27 o 
  -2   0   2      456.43      613.56     25.15 o 
  -1   0   2     4816.75     5476.67     85.80 o 
   0   0   2     3115.44     3282.75     51.78 o 
   2   0   2     2203.47     2482.56     36.24 o 
   3   0   2     2243.97     1943.62     25.15 o 
   4   0   2      231.13      394.16     10.30 o 
   5   0   2     4261.58     3851.99     48.63 o 
   6   0   2      899.63      801.07     18.28 o 
   7   0   2      653.72      598.75     18.28 o 
   8   0   2       21.35        5.92      9.41 o 
   9   0   2        2.85        9.95     20.71 o 
  10   0   2       31.98       67.48     14.09 o 
  11   0   2      108.70       68.05     25.15 o 
 -11   1   2       72.51      144.98     31.07 o 
 -10   1   2       14.33       66.57     23.67 o 
  -9   1   2      884.58      927.57     42.90 o 
  -8   1   2       80.36      122.50     22.93 o 
  -7   1   2       48.95       75.32     10.65 o 
  -6   1   2      147.18      115.39      9.62 o 
  -5   1   2      441.50      268.27     14.79 o 
  -4   1   2      871.34      660.23     20.71 o 
  -3   1   2      187.69      166.28      5.54 o 
  -2   1   2      775.52      931.20     14.93 o 
  -1   1   2      407.81      433.46     13.31 o 
   0   1   2     2739.10     3075.64     50.30 o 
   1   1   2      118.78      161.25      5.92 o 
   2   1   2     1386.15     1553.22     24.41 o 
   3   1   2       19.55       30.77      5.92 o 
   4   1   2     2798.85     2682.46     35.03 o 
   5   1   2      136.85      166.17     17.01 o 
   6   1   2      166.17      180.92     10.46 o 
   7   1   2        0.81       11.74     12.57 o 
   8   1   2       91.69      114.66     11.51 o 
   9   1   2        5.05       -5.18     10.46 o 
  10   1   2      509.76      545.61     22.94 o 
  11   1   2       11.56       14.79     22.19 o 
 -11   2   2       23.42       -8.88     25.15 o 
 -10   2   2       12.41       23.67     25.15 o 
  -9   2   2       11.04       22.19     20.71 o 
  -8   2   2        5.63        9.01     11.36 o 
  -7   2   2       52.82       57.23     11.36 o 
  -6   2   2      386.72      402.46     15.28 o 
  -5   2   2      274.80      269.19     12.42 o 
  -4   2   2        5.37       32.36      6.74 o 
  -3   2   2      160.19      142.86      7.79 o 
  -2   2   2     1662.00     1931.40     26.54 o 
  -1   2   2     9469.69    10050.24    152.38 o 
   0   2   2     5895.98     5969.31     94.68 o 
   1   2   2       48.89       73.97      5.92 o 
   2   2   2     4900.43     5061.55     57.00 o 
   3   2   2     2862.03     3253.42     40.26 o 
   4   2   2     1036.62     1029.91     18.83 o 
   5   2   2     2447.47     2182.14     32.43 o 
   6   2   2     2243.46     1884.12     30.34 o 
   7   2   2      535.40      526.21     17.24 o 
   8   2   2      530.81      396.24     19.23 o 
   9   2   2     3026.91     2808.59     46.54 o 
  10   2   2       30.77       27.37     13.60 o 
  11   2   2        0.26       -6.85     14.79 o 
 -10   3   2       59.17       82.85     26.63 o 
  -9   3   2       20.35        1.86     14.09 o 
  -8   3   2       20.79       53.97     13.04 o 
  -7   3   2        1.00       -8.14     14.05 o 
  -6   3   2      303.44      248.12     14.09 o 
  -5   3   2      400.19      366.89     15.14 o 
  -4   3   2     4243.59     3619.87     49.03 o 
  -3   3   2      919.07      751.58     22.93 o 
  -2   3   2      209.49      167.38      7.79 o 
  -1   3   2      130.17      141.65      6.74 o 
   0   3   2      518.90      721.94     19.23 o 
   1   3   2      164.25      183.44     10.36 o 
   2   3   2     3212.70     3528.33     62.13 o 
   3   3   2     3197.34     3124.53     39.71 o 
   4   3   2     2763.25     2671.24     36.57 o 
   5   3   2      896.67      870.64     19.79 o 
   6   3   2      405.66      367.99     14.53 o 
   7   3   2        9.78       34.26      9.90 o 
   8   3   2     1876.92     1853.52     44.38 o 
   9   3   2       11.26       30.75     12.00 o 
  10   3   2        3.37       17.52     13.04 o 
  11   3   2       95.84       94.68     25.15 o 
 -10   4   2      110.19      158.29     29.59 o 
  -9   4   2       11.56       37.48     15.59 o 
  -8   4   2       34.45       26.35     14.09 o 
  -7   4   2       22.70       41.74     12.00 o 
  -6   4   2      394.01      427.00     22.19 o 
  -5   4   2      485.64      448.21     17.05 o 
  -4   4   2       91.42      103.73      9.90 o 
  -3   4   2       73.01      106.41      8.85 o 
  -2   4   2     1662.38     1780.18     28.75 o 
  -1   4   2     5051.07     5072.12     65.83 o 
   0   4   2     8599.34     8803.80    140.54 o 
   1   4   2     1094.48     1096.22     28.11 o 
   2   4   2     3737.94     3800.53     68.05 o 
   3   4   2       82.35      177.53     13.31 o 
   4   4   2     1149.12      970.20     33.29 o 
   5   4   2     3359.70     3289.77     45.89 o 
   6   4   2      323.61      288.46     13.86 o 
   7   4   2      148.55      156.81     12.80 o 
   8   4   2       76.18      129.55     13.48 o 
   9   4   2      827.86      873.88     26.09 o 
  10   4   2        2.21        5.08     14.79 o 
  11   4   2       12.61       32.55     23.67 o 
  12   4   2       18.23        2.96     25.15 o 
  -9   5   2       38.16       25.29     16.64 o 
  -8   5   2        1.08       -3.14     13.04 o 
  -7   5   2        5.60      -14.18     12.42 o 
  -6   5   2      135.46      102.95     13.48 o 
  -5   5   2      978.14      861.53     26.63 o 
  -4   5   2      723.36      612.78     19.33 o 
  -3   5   2     2445.29     2067.63     34.52 o 
  -2   5   2       97.31       78.37      8.88 o 
  -1   5   2     1318.83     1298.90     19.35 o 
   0   5   2      147.87      201.20     13.31 o 
   1   5   2      439.35      482.28     20.71 o 
   2   5   2      250.90      279.60     17.75 o 
   3   5   2      233.25      195.28     14.79 o 
   4   5   2      275.28      366.89     22.19 o 
   5   5   2      594.73      610.64     18.11 o 
   6   5   2      134.51      131.12     14.79 o 
   7   5   2       17.47       36.39     14.05 o 
   8   5   2       43.37      100.79     38.46 o 
   9   5   2      489.81      577.25     23.38 o 
  10   5   2      156.51      167.17     26.63 o 
  11   5   2       62.64       68.05     25.15 o 
  12   5   2       10.90       25.15     23.67 o 
  -9   6   2       57.45       21.60     20.71 o 
  -8   6   2        6.87       -0.74     15.69 o 
  -7   6   2        0.61       -6.81     13.04 o 
  -6   6   2      492.37      508.48     21.97 o 
  -5   6   2      705.43      647.03     22.47 o 
  -4   6   2      395.91      389.53     17.24 o 
  -3   6   2      178.49      138.52     11.51 o 
  -2   6   2     1305.87     1593.60     29.80 o 
  -1   6   2     2454.10     2530.83     39.22 o 
   0   6   2     2156.62     2220.55     50.30 o 
   1   6   2     2098.20     2139.19     48.82 o 
   2   6   2       32.35       90.24     13.31 o 
   3   6   2      758.55      723.42     28.11 o 
   4   6   2      107.40       82.85     14.79 o 
   5   6   2     3966.08     3825.97     54.73 o 
   6   6   2      852.28      907.60     23.79 o 
   7   6   2      347.78      340.61     17.05 o 
   8   6   2       40.26       34.77     12.04 o 
   9   6   2        0.39       27.12     15.53 o 
  10   6   2       99.79       85.80     25.15 o 
  11   6   2       32.91       28.11     23.67 o 
  12   6   2        1.57       10.36     26.63 o 
  -8   7   2        0.91      -11.55     16.19 o 
  -7   7   2        3.02       -4.55     22.93 o 
  -6   7   2       65.35       41.22     28.11 o 
  -5   7   2      434.17      394.78     20.38 o 
  -4   7   2      126.94      103.64     13.60 o 
  -3   7   2      185.75      149.42     14.79 o 
  -2   7   2        0.55       11.14      8.85 o 
  -1   7   2     3486.04     3698.97     93.94 o 
   0   7   2      521.97      539.97     26.63 o 
   1   7   2        1.09       25.15     13.31 o 
   2   7   2      323.24      323.98     23.67 o 
   3   7   2      242.51      298.84     22.19 o 
   4   7   2      148.90      165.69     19.23 o 
   5   7   2        3.74        4.44     14.79 o 
   6   7   2       56.61       78.09     13.31 o 
   7   7   2       95.80      104.51     18.49 o 
   8   7   2       31.63       35.66     13.66 o 
   9   7   2      195.08      240.02     18.83 o 
  10   7   2       38.36       48.82     28.11 o 
  11   7   2       46.43       88.76     29.59 o 
  12   7   2       74.55      105.04     31.07 o 
  -7   8   2      131.23      150.18     20.38 o 
  -6   8   2       49.56       58.38     31.81 o 
  -5   8   2      370.03      395.58     42.90 o 
  -4   8   2      312.43      284.00     18.83 o 
  -3   8   2       26.95       11.77     12.00 o 
  -2   8   2       13.13       15.74     11.36 o 
  -1   8   2     1117.86     1155.93     28.75 o 
   0   8   2     3905.89     3986.93     84.32 o 
   1   8   2     2362.20     2415.83     60.65 o 
   2   8   2        5.30       45.86     16.27 o 
   3   8   2        2.59       42.90     16.27 o 
   4   8   2      880.74      831.41     36.98 o 
   5   8   2     1059.03      942.37     39.94 o 
   6   8   2     2185.01     2170.40     41.07 o 
   7   8   2      427.15      425.66     20.22 o 
   8   8   2      158.24      124.27     15.59 o 
   9   8   2        0.04       20.71     28.11 o 
  10   8   2        0.18        4.44     26.63 o 
  11   8   2        0.83       14.79     28.11 o 
  12   8   2       36.34       45.86     29.59 o 
  -7   9   2       67.86       55.88     18.75 o 
  -6   9   2       46.68       44.38     17.24 o 
  -5   9   2      197.64      197.05     22.19 o 
  -4   9   2      436.73      368.56     21.97 o 
  -3   9   2       42.01       20.71     13.60 o 
  -2   9   2        1.18      -10.36     11.51 o 
  -1   9   2       17.00        5.92     17.75 o 
   0   9   2      120.58      137.58     20.71 o 
   1   9   2        2.68        0.00     16.27 o 
   2   9   2        8.24       22.19     17.75 o 
   3   9   2      135.63      195.28     23.67 o 
   4   9   2      229.35      192.32     25.15 o 
   5   9   2       62.89       75.45     22.19 o 
   6   9   2      201.10      183.44     26.63 o 
   7   9   2      117.82      140.70     15.59 o 
   8   9   2       52.21       54.55     15.01 o 
   9   9   2       79.86      112.43     31.07 o 
  10   9   2        5.27       32.55     29.59 o 
  11   9   2        2.45      -34.03     31.07 o 
  -6  10   2        5.31        6.53     28.85 o 
  -5  10   2       28.57       -0.74     21.45 o 
  -4  10   2       32.20       44.43     22.93 o 
  -3  10   2        8.27        2.54     14.20 o 
  -2  10   2       19.08       19.97     14.65 o 
  -1  10   2      163.32      199.72     26.63 o 
   0  10   2      712.64      745.61     39.94 o 
   1  10   2      503.06      491.15     34.03 o 
   2  10   2      322.69      366.89     31.07 o 
   3  10   2        0.39       13.31     19.23 o 
   4  10   2       64.58       75.45     22.19 o 
   5  10   2      186.16      207.11     28.11 o 
   6  10   2      998.50     1023.73     48.82 o 
   7  10   2      292.49      328.11     25.15 o 
   8  10   2       15.89       28.11     25.15 o 
   9  10   2        0.20      -13.31     29.59 o 
  10  10   2        3.22       -4.44     32.55 o 
  11  10   2       58.51       44.38     34.03 o 
  -5  11   2       22.17       -3.80     18.11 o 
  -4  11   2       43.61       43.64     18.83 o 
  -3  11   2        1.20        7.80     17.24 o 
  -2  11   2        0.24      -14.79     23.67 o 
  -1  11   2       18.29       68.05     26.63 o 
   0  11   2      265.09      248.54     29.59 o 
   1  11   2       23.15       26.63     23.67 o 
   2  11   2       11.72       19.23     22.19 o 
   3  11   2      234.35      196.76     28.11 o 
   4  11   2      186.03      183.44     28.11 o 
   5  11   2       40.40       25.15     23.67 o 
   6  11   2        3.63       13.31     23.67 o 
   7  11   2        3.11      -10.36     25.15 o 
   8  11   2       41.35       62.13     29.59 o 
   9  11   2       64.46      140.54     34.03 o 
  10  11   2       23.98       20.71     35.51 o 
  -3  12   2        9.81       14.79     26.63 o 
  -2  12   2        3.83       41.42     28.11 o 
  -1  12   2       74.22       44.38     29.59 o 
   0  12   2      108.68       91.72     28.11 o 
   1  12   2      136.76      116.87     28.11 o 
   2  12   2      288.77      232.26     32.55 o 
   3  12   2        3.05       -5.92     25.15 o 
   4  12   2       38.74       56.22     26.63 o 
   5  12   2       61.19       96.16     28.11 o 
   6  12   2      289.78      392.04     39.94 o 
   7  12   2      178.93      187.88     34.03 o 
   8  12   2      207.01      150.90     35.51 o 
   9  12   2       41.68        5.92     32.55 o 
  -2  13   2       18.23       22.19     34.03 o 
  -1  13   2       68.78       16.27     29.59 o 
   0  13   2       25.27      -17.75     26.63 o 
   1  13   2      340.13      326.94     41.42 o 
   2  13   2       14.59       19.23     28.11 o 
   3  13   2      138.82      168.65     35.51 o 
   4  13   2       17.34        1.48     29.59 o 
   5  13   2        3.58       -2.96     28.11 o 
   6  13   2        0.57      -10.36     28.11 o 
   7  13   2      188.99      213.03     41.42 o 
   8  13   2       38.97       14.79     34.03 o 
   1  14   2       43.75       97.64     34.03 o 
   2  14   2        4.67       -8.88     29.59 o 
   3  14   2      201.12      236.70     38.46 o 
   4  14   2      103.60       97.64     36.98 o 
   5  14   2       23.25        7.40     31.07 o 
   6  14   2       36.16       53.26     34.03 o 
  -4 -13   3       47.83       13.31     34.03 o 
  -3 -13   3       58.53       99.12     35.51 o 
  -2 -13   3       36.13        7.40     34.03 o 
  -1 -13   3       25.97       38.46     34.03 o 
  -7 -12   3        3.21      -23.67     35.51 o 
  -6 -12   3       26.05       31.07     34.03 o 
  -5 -12   3       65.34       17.75     35.51 o 
  -4 -12   3       21.33       28.11     31.07 o 
  -3 -12   3       13.33       -2.96     31.07 o 
  -2 -12   3       14.22      -36.98     26.63 o 
  -1 -12   3        5.67        4.44     29.59 o 
   0 -12   3        0.17       -7.40     29.59 o 
   1 -12   3       18.09       17.75     25.15 o 
   2 -12   3       92.47       51.78     31.07 o 
  -8 -11   3       26.74      -32.55     38.46 o 
  -7 -11   3        3.28       -7.40     32.55 o 
  -6 -11   3        0.96      -19.23     31.07 o 
  -5 -11   3       10.86      -20.71     29.59 o 
  -4 -11   3       94.46       69.53     32.55 o 
  -3 -11   3       46.23       48.82     28.11 o 
  -2 -11   3      121.30      106.52     29.59 o 
  -1 -11   3       40.34      105.04     29.59 o 
   0 -11   3       47.00       41.19     16.64 o 
   1 -11   3       39.89       45.61     18.11 o 
   2 -11   3      405.23      461.57     36.98 o 
   3 -11   3      120.75      103.56     28.11 o 
   4 -11   3        2.37       14.79     25.15 o 
  -9 -10   3        2.19      -35.51     35.51 o 
  -8 -10   3        1.82      -10.36     32.55 o 
  -7 -10   3       15.82      -13.31     31.07 o 
  -6 -10   3       30.70       48.82     32.55 o 
  -5 -10   3       13.05       66.57     29.59 o 
  -4 -10   3        3.18       48.82     26.63 o 
  -3 -10   3        5.09      -31.07     20.71 o 
  -2 -10   3        2.77       -5.92     23.67 o 
  -1 -10   3        2.66      -22.19     23.67 o 
   0 -10   3        8.61       11.62     14.20 o 
   1 -10   3       32.39        1.69     19.23 o 
   2 -10   3       20.77       21.81     19.23 o 
   3 -10   3      342.86      400.91     34.03 o 
   4 -10   3       39.64       41.42     23.67 o 
   5 -10   3        1.69       14.79     25.15 o 
 -10  -9   3        5.07       32.55     36.98 o 
  -9  -9   3        1.71      -39.94     31.07 o 
  -8  -9   3       34.85       85.80     32.55 o 
  -7  -9   3       55.39       48.82     31.07 o 
  -6  -9   3        3.08      -26.63     26.63 o 
  -5  -9   3        0.35       19.23     25.15 o 
  -4  -9   3      199.05      210.07     31.07 o 
  -3  -9   3      773.88      748.57     44.38 o 
  -2  -9   3      853.29      894.89     29.07 o 
  -1  -9   3     1168.59     1124.23     24.22 o 
   0  -9   3       12.13       17.30     10.06 o 
   1  -9   3       44.70       42.90     13.48 o 
   2  -9   3      362.41      439.23     21.89 o 
   3  -9   3      154.78      185.83     19.23 o 
   4  -9   3      292.21      291.44     29.59 o 
   5  -9   3       76.27       94.68     25.15 o 
   6  -9   3        0.06       16.27     23.67 o 
 -10  -8   3        3.96       -4.44     32.55 o 
  -9  -8   3       10.77       14.79     31.07 o 
  -8  -8   3      314.21      301.79     38.46 o 
  -6  -8   3        4.64       14.79     25.15 o 
  -5  -8   3       30.30       36.98     23.67 o 
  -4  -8   3        2.78       11.84     22.19 o 
  -3  -8   3        1.97       -0.59     12.80 o 
  -2  -8   3       64.73       62.17     12.80 o 
  -1  -8   3      120.43      132.53     10.55 o 
   0  -8   3       16.22        2.29      8.32 o 
   1  -8   3        8.37        1.61      8.32 o 
   2  -8   3      192.18      246.11     16.64 o 
   3  -8   3       10.46       -0.96     12.00 o 
   4  -8   3      175.88      207.11     23.67 o 
   5  -8   3       82.16       91.72     22.19 o 
   6  -8   3       33.66       42.90     22.19 o 
   7  -8   3        6.79       10.36     23.67 o 
 -11  -7   3        2.50      -29.59     29.59 o 
 -10  -7   3        0.85       54.74     32.55 o 
  -9  -7   3        8.10       16.27     26.63 o 
  -8  -7   3       29.51       41.42     28.11 o 
  -6  -7   3      175.46      307.71     32.55 o 
  -5  -7   3      119.37      112.43     25.15 o 
  -4  -7   3      215.89      164.76     19.23 o 
  -3  -7   3     1057.74      916.44     26.29 o 
  -2  -7   3      575.54      473.00     28.85 o 
  -1  -7   3      367.55      382.19     13.33 o 
   0  -7   3      284.91      256.16     11.09 o 
   1  -7   3       11.64       25.15      7.28 o 
   2  -7   3      482.97      483.70     19.33 o 
   3  -7   3      195.88      208.36     15.14 o 
   4  -7   3      618.01      641.98     28.11 o 
   5  -7   3        5.09        2.96     17.75 o 
   6  -7   3        0.79      -14.79     17.75 o 
   7  -7   3      145.77      121.31     26.63 o 
   8  -7   3       77.85       72.49     26.63 o 
 -11  -6   3        0.66       25.15     29.59 o 
 -10  -6   3        6.14       44.38     26.63 o 
  -9  -6   3      148.48      124.27     29.59 o 
  -8  -6   3       70.15       62.13     25.15 o 
  -7  -6   3       12.56        4.44     23.67 o 
  -6  -6   3     1925.34     1940.95     62.13 o 
  -5  -6   3       93.31      125.75     23.67 o 
  -4  -6   3       72.67      108.59     13.48 o 
  -3  -6   3      448.95      442.64     18.48 o 
  -2  -6   3      316.63      269.89     14.93 o 
  -1  -6   3        4.98        1.71     13.30 o 
   0  -6   3       15.39        5.36      6.41 o 
   1  -6   3       72.28       90.89      7.77 o 
   2  -6   3      277.24      297.14     10.84 o 
   3  -6   3      311.77      326.45     30.33 o 
   4  -6   3      108.23      115.23     12.55 o 
   5  -6   3        4.88       -3.70     14.05 o 
   6  -6   3       54.78       76.93     19.23 o 
   7  -6   3      111.16      153.86     25.15 o 
   8  -6   3       54.17       71.01     23.67 o 
   9  -6   3       18.07       53.26     26.63 o 
 -11  -5   3       40.83       51.78     32.55 o 
 -10  -5   3        4.81       19.23     25.15 o 
  -9  -5   3        5.32       -1.48     22.19 o 
  -8  -5   3        5.42        2.96     20.71 o 
  -7  -5   3      493.77      468.96     34.03 o 
  -6  -5   3       29.14       -1.48     17.75 o 
  -5  -5   3      353.97      320.90     19.97 o 
  -4  -5   3      686.32      578.83     20.61 o 
  -3  -5   3     1870.49     1665.22     31.79 o 
  -2  -5   3      471.07      359.22     28.85 o 
  -1  -5   3      926.23      826.88     15.07 o 
   0  -5   3     1755.51     1736.83     23.19 o 
   1  -5   3        1.83       -1.29      4.98 o 
   2  -5   3      624.79      650.96     13.25 o 
   3  -5   3     1518.92     1477.45     28.14 o 
   4  -5   3     1065.95     1045.76     57.70 o 
   5  -5   3      673.96      631.87     44.38 o 
   6  -5   3      714.04      603.59     29.59 o 
   7  -5   3        3.53       -5.92     17.75 o 
   8  -5   3       78.97      130.19     23.67 o 
   9  -5   3       28.91       20.71     23.67 o 
  10  -5   3        0.24      -16.27     23.67 o 
 -11  -4   3       41.18       99.12     32.55 o 
 -10  -4   3        6.80        1.48     23.67 o 
  -9  -4   3        3.67      -11.84     20.71 o 
  -8  -4   3       25.74       23.67     20.71 o 
  -7  -4   3      105.63      174.57     23.67 o 
  -6  -4   3     1065.83     1174.63     42.90 o 
  -5  -4   3     1151.89     1242.59     39.94 o 
  -4  -4   3       52.88       73.20     10.30 o 
  -3  -4   3      614.96      621.02     18.11 o 
  -2  -4   3      730.43      599.43     19.23 o 
  -1  -4   3     1751.35     1670.28     21.04 o 
   0  -4   3      124.18       99.27      5.54 o 
   1  -4   3     1950.84     2208.68     25.60 o 
   2  -4   3      726.56      745.37     15.98 o 
   3  -4   3      794.20      761.73     13.45 o 
   4  -4   3       57.08       76.08      6.27 o 
   5  -4   3       67.42       79.64      9.62 o 
   6  -4   3        8.09       11.29     10.36 o 
   7  -4   3       73.63       91.72     19.23 o 
   8  -4   3      161.88      147.94     23.67 o 
   9  -4   3        2.78        8.88     20.71 o 
  10  -4   3       14.55       17.75     25.15 o 
 -11  -3   3        5.92      -14.79     25.15 o 
 -10  -3   3        0.07       20.71     23.67 o 
  -9  -3   3      153.96       91.72     25.15 o 
  -8  -3   3       46.80       39.94     20.71 o 
  -7  -3   3      260.18      289.96     25.15 o 
  -6  -3   3        4.15       14.79     14.79 o 
  -5  -3   3       47.33       24.45      8.85 o 
  -4  -3   3     1456.42     1291.34     26.54 o 
  -3  -3   3     2051.84     1746.46     29.69 o 
  -2  -3   3      846.94      762.49     17.05 o 
  -1  -3   3     4050.22     3927.25     38.49 o 
   0  -3   3     3260.53     3963.13     38.60 o 
   1  -3   3      231.29      348.10     32.18 o 
   2  -3   3     3363.51     3348.41     34.14 o 
   3  -3   3     4905.95     4806.17     46.37 o 
   4  -3   3      956.57      922.00     18.74 o 
   5  -3   3      178.61      171.50     10.30 o 
   6  -3   3      179.27      202.34     12.42 o 
   7  -3   3        2.38      -17.75     11.84 o 
   8  -3   3       73.80       63.61     19.23 o 
   9  -3   3        9.46        4.44     20.71 o 
  10  -3   3        0.64        0.00     20.71 o 
  11  -3   3       11.79       10.36     25.15 o 
 -11  -2   3        0.86        7.40     26.63 o 
 -10  -2   3        0.64      -13.31     22.19 o 
  -9  -2   3       17.07       11.84     19.23 o 
  -8  -2   3      232.05      224.87     26.63 o 
  -7  -2   3      156.39      159.77     20.71 o 
  -6  -2   3      496.23      488.20     28.11 o 
  -5  -2   3      811.87      761.29     16.60 o 
  -4  -2   3      705.51      745.45     19.23 o 
  -3  -2   3      978.05      961.60     19.79 o 
  -2  -2   3     1540.19     1464.31     25.15 o 
  -1  -2   3     2789.62     2620.58     34.47 o 
   0  -2   3     4289.37     5456.88     62.20 o 
   1  -2   3      185.20      269.45      8.07 o 
   2  -2   3     3065.69     3544.41     34.14 o 
   3  -2   3     2444.36     2225.88     37.72 o 
   4  -2   3      150.82      143.34     11.10 o 
   5  -2   3       41.46       62.10      7.79 o 
   6  -2   3      342.17      306.27     13.48 o 
   7  -2   3      867.75      877.27     22.33 o 
   8  -2   3       44.08       54.74     17.75 o 
   9  -2   3      112.37      121.31     22.19 o 
  10  -2   3        3.40      -10.36     20.71 o 
  11  -2   3        9.53      -33.29     22.19 o 
 -11  -1   3      102.38      106.52     31.07 o 
 -10  -1   3        0.09       -2.96     22.19 o 
  -9  -1   3        5.08       19.23     20.71 o 
  -8  -1   3      195.65      244.10     26.63 o 
  -7  -1   3       18.93       56.22     17.75 o 
  -6  -1   3       68.98       65.09     16.27 o 
  -5  -1   3        6.50       23.24      4.71 o 
  -4  -1   3     3407.96     3184.32     44.38 o 
  -3  -1   3     9548.51     9587.25    106.08 o 
  -2  -1   3    12423.45    12207.22    133.14 o 
  -1  -1   3      652.30      525.85     10.95 o 
   0  -1   3      141.02      369.32     24.41 o 
   1  -1   3    33940.45    35193.54    295.37 o 
   2  -1   3     2604.90     2285.65     36.98 o 
   3  -1   3     5541.00     5419.38     61.14 o 
   4  -1   3     1669.25     1582.08     23.79 o 
   5  -1   3      231.60      263.62     25.89 o 
   6  -1   3       50.21       63.52      8.85 o 
   7  -1   3       12.86       27.41      8.85 o 
   8  -1   3        3.04       13.46     10.30 o 
   9  -1   3       60.11       68.05     19.23 o 
  10  -1   3        8.04       -1.48     19.23 o 
  11  -1   3        3.45       23.67     23.67 o 
 -11   0   3       25.14       53.26     28.11 o 
 -10   0   3        1.54      -17.75     22.19 o 
  -9   0   3        5.23      -11.84     19.23 o 
  -8   0   3      166.72      177.53     23.67 o 
  -7   0   3      287.10      332.86     25.15 o 
  -6   0   3      145.02      149.20     23.67 o 
  -5   0   3      569.50      676.50     15.87 o 
  -4   0   3     4510.84     4971.90     47.81 o 
  -3   0   3      407.56      397.35     19.97 o 
  -2   0   3     2605.05     2352.21     34.03 o 
  -1   0   3     1458.53     1857.04     24.57 o 
   0   0   3      286.17      390.54     16.27 o 
   1   0   3       90.13      204.15      8.88 o 
   2   0   3      233.35      251.49     11.84 o 
   3   0   3      407.26      336.23     14.05 o 
   4   0   3       30.97       68.07      4.92 o 
   5   0   3      788.27      874.66     17.05 o 
   6   0   3     1522.01     1561.02     26.54 o 
   7   0   3        2.54        4.04      7.79 o 
   8   0   3      409.10      430.91     17.69 o 
   9   0   3       32.15       20.71     16.27 o 
  10   0   3       43.81       50.30     20.71 o 
  11   0   3        7.06      -11.84     23.67 o 
  12   0   3       33.19       62.13     26.63 o 
 -11   1   3       16.24       73.97     28.11 o 
 -10   1   3        1.63      -31.07     20.71 o 
  -9   1   3      295.40      291.44     29.59 o 
  -8   1   3        8.94       31.07     19.23 o 
  -7   1   3      102.23      150.53     12.80 o 
  -6   1   3      535.09      552.59     16.67 o 
  -5   1   3        0.12        7.15      6.02 o 
  -4   1   3      262.50      250.06      7.77 o 
  -3   1   3     1312.79     1162.32     15.43 o 
  -2   1   3     2164.63     1753.97     35.01 o 
  -1   1   3     4024.34     3860.61     44.38 o 
   0   1   3       49.41      102.08      7.40 o 
   1   1   3     5948.74     6006.65    105.04 o 
   2   1   3     6805.80     6539.27     86.54 o 
   3   1   3     7033.78     6771.43     74.25 o 
   4   1   3     6728.75     6109.10    108.73 o 
   5   1   3     1319.38     1228.59     21.27 o 
   6   1   3      143.60      153.51      9.90 o 
   7   1   3       11.34       42.59      8.37 o 
   8   1   3     1455.57     1437.08     29.23 o 
   9   1   3      267.69      318.49     17.69 o 
  10   1   3      152.67      181.96     23.67 o 
  11   1   3        0.70      -28.85     19.23 o 
  12   1   3        2.19      -35.51     23.67 o 
 -10   2   3        4.58        5.92     25.15 o 
  -9   2   3      266.66      316.59     31.07 o 
  -8   2   3      516.65      553.29     34.03 o 
  -7   2   3      390.74      425.78     18.48 o 
  -6   2   3        3.72       19.32     14.05 o 
  -5   2   3        9.05       17.12      7.10 o 
  -4   2   3       50.55       57.32      7.10 o 
  -3   2   3      449.79      394.47      8.33 o 
  -2   2   3    11338.39    11431.44    201.20 o 
  -1   2   3      249.23      303.27     13.31 o 
   0   2   3     8707.00     9660.37    147.94 o 
   2   2   3      457.71      355.05      8.85 o 
   3   2   3     1966.73     2393.21     31.38 o 
   4   2   3     1353.67     1309.05     21.43 o 
   5   2   3      344.91      450.93     14.09 o 
   6   2   3      321.26      426.30     14.09 o 
   7   2   3      514.62      494.21     16.19 o 
   8   2   3       72.49      140.70     20.71 o 
   9   2   3        4.23       15.53     10.46 o 
  10   2   3       75.49       74.36     15.53 o 
  11   2   3        1.26       42.90     20.71 o 
  12   2   3        0.26      -25.15     22.19 o 
 -10   3   3        0.28        0.00     23.67 o 
  -9   3   3        2.60       -4.44     20.71 o 
  -8   3   3       44.47       83.96     14.53 o 
  -7   3   3      228.99      285.50     16.64 o 
  -6   3   3      123.75      106.72     12.04 o 
  -5   3   3       67.21       52.64      9.24 o 
  -4   3   3      863.72      881.26     20.22 o 
  -3   3   3      121.22       98.94      7.79 o 
  -2   3   3     2907.27     2659.53     36.57 o 
  -1   3   3     2312.75     2173.21     44.38 o 
   0   3   3     4595.36     4765.09     79.89 o 
   1   3   3    12084.49    12515.57    190.84 o 
   2   3   3     2754.76     2486.84     45.86 o 
   3   3   3     4965.03     4422.78     53.35 o 
   4   3   3     7898.44     7922.38     89.94 o 
   5   3   3     6760.40     7421.99     86.81 o 
   6   3   3      168.65      228.57     12.55 o 
   7   3   3      212.88      270.49     25.15 o 
   8   3   3      417.86      446.06     17.78 o 
   9   3   3      169.16      203.23     15.14 o 
  10   3   3       14.14       11.10     12.55 o 
  11   3   3        0.60        5.92     19.23 o 
 -10   4   3        7.06       -7.40     26.63 o 
  -9   4   3       17.21      -31.07     20.71 o 
  -8   4   3      114.49      116.12     23.67 o 
  -7   4   3      326.11      354.05     18.74 o 
  -6   4   3      229.77      244.43     23.67 o 
  -5   4   3       40.48       57.87     10.95 o 
  -4   4   3       31.82       59.21      9.24 o 
  -3   4   3      793.73      778.43     19.33 o 
  -2   4   3     2127.86     2041.60     51.78 o 
  -1   4   3     2109.55     2040.07     44.38 o 
   0   4   3      576.19      782.59     23.67 o 
   1   4   3     1043.94      866.92     23.67 o 
   2   4   3      601.52      825.50     23.67 o 
   3   4   3      537.87      436.42     17.75 o 
   4   4   3    10067.80    11286.52    184.92 o 
   5   4   3      100.27       94.60     10.36 o 
   6   4   3      947.18     1041.53     23.38 o 
   7   4   3      611.09      764.08     50.30 o 
   8   4   3        1.75       -2.18      9.90 o 
   9   4   3        1.81        6.66     11.51 o 
  10   4   3       95.61      126.73     22.19 o 
  11   4   3        2.41       19.07     21.45 o 
  -9   5   3        5.64       28.11     23.67 o 
  -8   5   3      131.93      159.41     18.83 o 
  -7   5   3      182.11      168.53     17.24 o 
  -6   5   3       14.35       18.05     13.04 o 
  -5   5   3       35.57       17.47     10.95 o 
  -4   5   3      352.14      334.31     25.15 o 
  -3   5   3      751.47      758.41     20.84 o 
  -2   5   3     1304.43     1371.22     39.94 o 
  -1   5   3     1057.45     1108.06     32.55 o 
   0   5   3      499.29      541.45     20.71 o 
   1   5   3     1460.31     1309.25     34.03 o 
   2   5   3     1218.92     1090.30     31.07 o 
   3   5   3     5373.91     5168.96     93.20 o 
   4   5   3      290.05      202.22     10.95 o 
   5   5   3       17.57       16.67      7.79 o 
   6   5   3       46.58       54.05     10.36 o 
   7   5   3       98.48      153.86     12.80 o 
   8   5   3      317.33      341.78     18.49 o 
   9   5   3      292.82      261.99     17.69 o 
  10   5   3      167.14      147.47     16.64 o 
  11   5   3       69.71       65.09     23.67 o 
  -9   6   3        2.64        3.70     17.78 o 
  -8   6   3      106.35      100.43     18.49 o 
  -7   6   3      227.78      278.77     20.38 o 
  -6   6   3       75.71       93.41     14.65 o 
  -5   6   3     1050.30     1071.55     28.75 o 
  -4   6   3      235.22      216.51     20.71 o 
  -3   6   3      120.42       83.95     10.30 o 
  -2   6   3     2186.64     1983.36     35.03 o 
  -1   6   3     2960.44     2819.70     60.65 o 
   0   6   3      305.60      294.40     19.23 o 
   1   6   3      117.44      158.29     14.79 o 
   2   6   3      449.35      368.37     20.71 o 
   3   6   3      161.68      133.14     16.27 o 
   4   6   3      188.97      242.62     19.23 o 
   5   6   3      339.71      400.85     27.37 o 
   6   6   3      141.52      206.42     13.86 o 
   7   6   3      222.51      233.30     15.59 o 
   8   6   3       30.81       44.56     12.80 o 
   9   6   3       20.33       38.89     17.75 o 
  10   6   3       17.69        3.40     14.09 o 
  11   6   3      169.92      232.26     28.11 o 
  12   6   3        2.03       48.82     26.63 o 
  -8   7   3       42.11       25.06     17.69 o 
  -7   7   3      133.49      158.55     28.85 o 
  -6   7   3      486.07      459.91     23.52 o 
  -5   7   3       96.37      101.96     15.14 o 
  -4   7   3       50.55       71.97     13.04 o 
  -3   7   3      707.40      719.11     34.03 o 
  -2   7   3      419.49      458.69     15.64 o 
  -1   7   3       15.06       14.79     13.31 o 
   0   7   3      208.89      167.17     17.75 o 
   1   7   3      300.16      284.04     20.71 o 
   2   7   3     3948.93     3396.66     72.49 o 
   3   7   3     3382.61     3202.86     69.53 o 
   4   7   3      672.17      609.51     29.59 o 
   5   7   3      390.80      349.13     25.15 o 
   6   7   3      302.50      258.43     14.93 o 
   7   7   3        0.82       -0.90     21.45 o 
   8   7   3       31.38       42.85     13.12 o 
   9   7   3       41.46       60.14     14.93 o 
  10   7   3       59.99       45.19     17.05 o 
  11   7   3       16.98        5.92     23.67 o 
  12   7   3       27.05       51.78     28.11 o 
  -7   8   3      156.47      144.79     20.38 o 
  -6   8   3       35.23       28.31     43.64 o 
  -5   8   3      892.29      847.85     29.23 o 
  -4   8   3      342.98      322.38     62.13 o 
  -3   8   3       29.85       24.21     11.36 o 
  -2   8   3      642.89      642.23     25.15 o 
  -1   8   3      737.83      707.14     34.03 o 
   0   8   3      346.62      424.58     28.11 o 
   1   8   3       97.01       76.93     16.27 o 
   2   8   3        3.54       22.19     14.79 o 
   3   8   3        7.02       25.15     14.79 o 
   4   8   3        7.37       28.11     17.75 o 
   5   8   3        0.06      -11.84     16.27 o 
   6   8   3       53.79      109.54     17.01 o 
   7   8   3      141.13      195.28     15.99 o 
   8   8   3       14.88       36.73     14.50 o 
   9   8   3       30.83       36.22     15.01 o 
  10   8   3       40.91       23.67     28.11 o 
  11   8   3       28.03       51.78     29.59 o 
  12   8   3       89.26      167.17     32.55 o 
  -7   9   3       28.28       71.12     28.85 o 
  -6   9   3      349.60      335.04     35.51 o 
  -5   9   3        4.81       -8.72     15.14 o 
  -4   9   3      554.57      632.20     75.45 o 
  -3   9   3      274.55      340.43     45.86 o 
  -2   9   3      316.97      288.48     26.63 o 
  -1   9   3        1.49       22.19     17.75 o 
   0   9   3        5.19       11.84     17.75 o 
   1   9   3      336.58      318.07     26.63 o 
   2   9   3     1849.58     1770.82     53.26 o 
   3   9   3     1841.44     1790.05     54.74 o 
   4   9   3      357.93      378.72     29.59 o 
   5   9   3       21.16      -20.71     17.75 o 
   6   9   3        0.43      -10.36     19.23 o 
   7   9   3      135.72      178.67     28.11 o 
   8   9   3       40.21       36.98     14.20 o 
   9   9   3       13.42       20.92     14.50 o 
  10   9   3       40.74       41.42     28.11 o 
  11   9   3       11.66       36.98     32.55 o 
  -6  10   3       75.77       85.34     20.92 o 
  -5  10   3       28.10       45.86     18.83 o 
  -4  10   3        5.04       -6.38     16.64 o 
  -3  10   3       60.75       38.46     25.15 o 
  -2  10   3      194.02      195.28     26.63 o 
  -1  10   3      166.11      198.24     26.63 o 
   0  10   3       74.41      113.91     23.67 o 
   1  10   3       24.57       32.55     20.71 o 
   2  10   3       19.65        5.92     19.23 o 
   3  10   3      262.36      266.29     28.11 o 
   4  10   3       73.56       72.49     22.19 o 
   5  10   3       28.05       28.11     20.71 o 
   6  10   3       25.07       45.86     25.15 o 
   7  10   3        8.03       23.51     25.15 o 
   8  10   3       39.89       61.00     16.97 o 
   9  10   3       84.86       42.90     28.11 o 
  10  10   3        0.34      -14.79     29.59 o 
  11  10   3       13.86      -10.36     31.07 o 
  -4  11   3       17.83       14.79     28.11 o 
  -3  11   3      113.04      149.42     32.55 o 
  -2  11   3      135.58      131.66     28.11 o 
  -1  11   3      189.03      291.44     31.07 o 
   0  11   3        4.80       -5.92     23.67 o 
   1  11   3      232.23      204.15     28.11 o 
   2  11   3     1861.38     1821.12     62.13 o 
   3  11   3      744.53      668.68     41.42 o 
   4  11   3      236.82      190.84     28.11 o 
   5  11   3        4.80       14.79     22.19 o 
   6  11   3        7.06        0.00     23.67 o 
   7  11   3       53.21       72.52     20.71 o 
   8  11   3      490.39      470.35     34.77 o 
   9  11   3      136.73      112.43     34.03 o 
  10  11   3       41.57       53.26     35.51 o 
  -3  12   3       76.52       69.53     29.59 o 
  -2  12   3       65.30      119.83     31.07 o 
  -1  12   3       39.75       79.89     28.11 o 
   0  12   3        2.84        8.88     25.15 o 
   1  12   3       64.03       60.65     26.63 o 
   2  12   3      134.29      112.43     28.11 o 
   3  12   3      441.51      446.77     38.46 o 
   4  12   3       77.73       50.30     26.63 o 
   5  12   3       52.24       41.42     26.63 o 
   6  12   3        5.05        2.96     28.11 o 
   7  12   3        4.44      -37.72     25.15 o 
   8  12   3       38.85       13.31     29.59 o 
   9  12   3        4.69      -36.98     29.59 o 
  10  12   3       12.84       39.94     34.03 o 
  -2  13   3        1.98      -35.51     28.11 o 
  -1  13   3       61.15      133.14     34.03 o 
   0  13   3        1.91      -37.72     25.15 o 
   1  13   3       32.97      -31.07     26.63 o 
   2  13   3       48.40       82.85     31.07 o 
   3  13   3      158.05      164.21     32.55 o 
   4  13   3      392.91      498.55     42.90 o 
   5  13   3       52.27       26.63     28.11 o 
   6  13   3       15.46       23.67     32.55 o 
   7  13   3       20.86       68.05     32.55 o 
   8  13   3       73.97       53.26     34.03 o 
   1  14   3        0.10       -2.96     32.55 o 
   2  14   3        0.55      -32.55     29.59 o 
   3  14   3       39.12       57.70     32.55 o 
   4  14   3      148.61      122.79     35.51 o 
   5  14   3        0.59      -31.07     29.59 o 
   6  14   3       10.60      -35.51     31.07 o 
  -6 -12   4       15.60       75.45     38.46 o 
  -5 -12   4        0.46      -31.07     34.03 o 
  -4 -12   4       16.50      -23.67     34.03 o 
  -3 -12   4        6.81      -46.60     31.07 o 
  -2 -12   4        1.73      -44.38     29.59 o 
  -1 -12   4       16.89       14.79     31.07 o 
   1 -12   4       31.92       62.13     26.63 o 
  -7 -11   4       27.49       -7.40     35.51 o 
  -6 -11   4        1.13       17.75     35.51 o 
  -5 -11   4       10.50       81.37     32.55 o 
  -4 -11   4       46.82       23.67     34.03 o 
  -3 -11   4      138.29      124.27     34.03 o 
  -2 -11   4       51.85       35.51     31.07 o 
  -1 -11   4       11.20       11.84     25.15 o 
   0 -11   4       79.67       96.37     19.16 o 
   1 -11   4       66.48      105.04     25.15 o 
   2 -11   4        4.40       31.07     23.67 o 
   3 -11   4        0.08       -8.88     23.67 o 
  -8 -10   4        0.54       50.30     38.46 o 
  -7 -10   4        0.90      -23.67     32.55 o 
  -6 -10   4        1.39       20.71     31.07 o 
  -5 -10   4       43.00       54.74     29.59 o 
  -4 -10   4       28.30       53.26     29.59 o 
  -3 -10   4       22.11       29.59     28.11 o 
  -2 -10   4       19.35       -3.01     14.93 o 
  -1 -10   4       21.30       34.40     16.35 o 
   0 -10   4      344.85      374.73     22.73 o 
   1 -10   4       50.77       48.26     28.11 o 
   2 -10   4      130.94      171.61     25.15 o 
   3 -10   4       19.45       26.63     22.19 o 
   4 -10   4       15.35      -20.71     22.19 o 
   5 -10   4       14.97       39.94     26.63 o 
  -9  -9   4       29.22       -5.92     34.03 o 
  -8  -9   4       17.24       29.59     34.03 o 
  -7  -9   4        1.20       25.15     31.07 o 
  -6  -9   4       56.38       28.11     29.59 o 
  -5  -9   4       36.89       38.46     31.07 o 
  -4  -9   4      184.50      221.91     34.03 o 
  -3  -9   4       81.24      123.19     19.23 o 
  -2  -9   4       44.60       61.01     14.93 o 
  -1  -9   4      564.42      536.84     20.96 o 
   0  -9   4      259.82      279.68     16.02 o 
   1  -9   4        5.96        3.53     13.48 o 
   2  -9   4       54.99       41.42     19.23 o 
   3  -9   4       60.35       79.89     22.19 o 
   4  -9   4        0.61       28.11     20.71 o 
   5  -9   4       55.77       48.82     23.67 o 
   6  -9   4       98.30      116.87     28.11 o 
 -10  -8   4        0.89        5.92     31.07 o 
  -9  -8   4       21.14       51.78     31.07 o 
  -8  -8   4       39.97       19.23     32.55 o 
  -7  -8   4       68.69       66.57     29.59 o 
  -6  -8   4      245.25      232.26     36.98 o 
  -5  -8   4      679.77      605.07     41.42 o 
  -4  -8   4      244.29      220.60     22.93 o 
  -3  -8   4       31.80       44.48     14.50 o 
  -2  -8   4      868.78      865.82     29.59 o 
  -1  -8   4      593.88      648.26     18.01 o 
   0  -8   4      652.06      733.99     19.08 o 
   1  -8   4      342.71      379.07     14.89 o 
   2  -8   4      435.47      472.74     21.89 o 
   3  -8   4       30.08       11.84     17.75 o 
   4  -8   4       71.77       75.45     19.23 o 
   5  -8   4       45.37       48.82     22.19 o 
   6  -8   4        1.19      -14.79     22.19 o 
   7  -8   4       31.40       22.19     25.15 o 
 -10  -7   4       16.58       81.37     31.07 o 
  -9  -7   4       17.01       59.18     28.11 o 
  -8  -7   4       93.63      168.65     32.55 o 
  -7  -7   4       11.10       29.59     28.11 o 
  -6  -7   4      277.43      202.68     31.07 o 
  -5  -7   4      230.96      260.33     22.93 o 
  -4  -7   4       32.23       65.79     14.79 o 
  -3  -7   4      178.37      213.85     18.49 o 
  -2  -7   4      237.98      200.55     25.15 o 
  -1  -7   4       46.62       50.98      7.92 o 
   0  -7   4       11.25       13.41      7.44 o 
   1  -7   4      205.29      205.33     10.84 o 
   2  -7   4       10.48        9.30      7.28 o 
   3  -7   4       95.76       87.06     12.55 o 
   4  -7   4       19.68        8.88     16.27 o 
   5  -7   4       46.22       39.94     19.23 o 
   6  -7   4       57.42       28.11     20.71 o 
   7  -7   4       22.11      -10.36     22.19 o 
   8  -7   4        5.95       22.19     25.15 o 
 -10  -6   4       25.20       28.11     28.11 o 
  -9  -6   4       14.50        7.40     25.15 o 
  -8  -6   4        8.42       17.75     25.15 o 
  -7  -6   4      104.34       79.89     26.63 o 
  -6  -6   4        4.49       22.19     23.67 o 
  -5  -6   4      883.90      824.62     36.98 o 
  -4  -6   4      109.83       94.68     14.20 o 
  -3  -6   4      325.62      294.41     18.49 o 
  -2  -6   4      153.07      220.40     14.20 o 
  -1  -6   4      396.75      440.93     13.04 o 
   0  -6   4     1287.34     1304.05     21.13 o 
   1  -6   4      999.44      992.49     18.34 o 
   2  -6   4      585.32      647.28     19.71 o 
   3  -6   4        8.66        7.40      6.97 o 
   4  -6   4      355.98      307.71     22.19 o 
   5  -6   4      554.03      500.03     29.59 o 
   6  -6   4       67.68       62.13     19.23 o 
   7  -6   4       46.43       56.22     19.23 o 
   8  -6   4       45.64       42.90     23.67 o 
   9  -6   4        9.10        4.44     23.67 o 
 -11  -5   4        0.34       10.36     32.55 o 
 -10  -5   4        8.09       35.51     28.11 o 
  -9  -5   4       84.10      128.71     28.11 o 
  -8  -5   4        0.37        1.48     20.71 o 
  -7  -5   4       60.17       29.59     20.71 o 
  -6  -5   4       94.12       90.24     23.67 o 
  -5  -5   4      348.91      355.17     18.74 o 
  -4  -5   4      169.48      181.06     14.53 o 
  -3  -5   4     2161.86     2031.19     36.43 o 
  -2  -5   4      219.11      254.07     13.48 o 
  -1  -5   4       97.60      118.41     10.82 o 
   0  -5   4     1730.05     1913.47     25.08 o 
   1  -5   4     1657.85     1844.41     24.69 o 
   2  -5   4      304.53      335.52     14.57 o 
   3  -5   4        9.14       17.75      6.09 o 
   4  -5   4        3.60        6.35     17.75 o 
   5  -5   4      447.35      400.91     25.15 o 
   6  -5   4      132.78       97.64     19.23 o 
   7  -5   4       29.15       28.11     16.27 o 
   8  -5   4        3.94       -5.92     19.23 o 
   9  -5   4        1.63      -23.67     20.71 o 
  10  -5   4        5.37       36.98     26.63 o 
 -11  -4   4        7.94      -23.67     28.11 o 
 -10  -4   4        9.15       62.13     28.11 o 
  -9  -4   4       11.33       -5.92     22.19 o 
  -8  -4   4       21.29       42.90     20.71 o 
  -7  -4   4       10.26       13.31     19.23 o 
  -6  -4   4      127.17       96.96     14.09 o 
  -5  -4   4      233.39      229.29     29.59 o 
  -4  -4   4      287.49      268.64     15.53 o 
  -3  -4   4      846.54      786.13     21.45 o 
  -2  -4   4      785.40      894.81     21.27 o 
  -1  -4   4     2204.62     2370.39     32.88 o 
   0  -4   4     4609.73     5076.95     49.98 o 
   1  -4   4    10136.56    10885.47     97.58 o 
   2  -4   4    14551.81    16378.49    142.60 o 
   3  -4   4      613.69      770.06     14.47 o 
   4  -4   4       29.32       38.01     10.00 o 
   5  -4   4     1074.53      952.15     34.03 o 
   6  -4   4      936.86      825.50     34.03 o 
   7  -4   4       60.95       90.24     19.23 o 
   8  -4   4       11.54        2.96     19.23 o 
   9  -4   4        1.41        8.88     22.19 o 
  10  -4   4       53.22       60.65     26.63 o 
 -11  -3   4        3.33       -2.96     28.11 o 
 -10  -3   4      118.54      110.95     29.59 o 
  -9  -3   4       64.43      146.46     28.11 o 
  -8  -3   4      206.27      269.25     28.11 o 
  -7  -3   4       20.92       20.71     17.75 o 
  -6  -3   4      541.55      490.84     20.38 o 
  -5  -3   4      208.69      176.87     12.42 o 
  -4  -3   4     3919.94     3669.98     52.18 o 
  -3  -3   4     2217.86     2055.14     33.89 o 
  -2  -3   4       26.28       56.33      8.14 o 
  -1  -3   4       59.88       85.95      4.71 o 
   0  -3   4       44.59       72.21      6.69 o 
   1  -3   4     1981.41     2297.25     25.90 o 
   2  -3   4        9.49       24.82      6.55 o 
   3  -3   4        4.03       19.32      4.51 o 
   4  -3   4     1108.56     1044.78     16.41 o 
   5  -3   4      423.01      364.91     13.48 o 
   6  -3   4      151.91      158.29     19.23 o 
   7  -3   4       75.66       87.28     16.27 o 
   8  -3   4       29.12       32.55     17.75 o 
   9  -3   4       39.62       57.70     20.71 o 
  10  -3   4        6.54      -13.31     22.19 o 
  11  -3   4        3.62       38.46     26.63 o 
 -11  -2   4        0.07       -1.48     31.07 o 
 -10  -2   4       95.47      106.52     28.11 o 
  -9  -2   4       17.24       22.19     22.19 o 
  -8  -2   4       20.94       -1.48     22.19 o 
  -7  -2   4       15.60        8.88     17.75 o 
  -6  -2   4       33.77       57.70     16.27 o 
  -5  -2   4       70.21       65.67      9.90 o 
  -4  -2   4        3.27        6.37      6.74 o 
  -3  -2   4      579.83      558.57     15.59 o 
  -2  -2   4      654.66      745.43     16.64 o 
  -1  -2   4     2906.39     3011.65     39.71 o 
   0  -2   4     3717.98     3929.26     37.78 o 
   1  -2   4       50.54       47.83      4.27 o 
   2  -2   4      176.36      227.07      6.51 o 
   3  -2   4      528.56      725.84     14.20 o 
   4  -2   4     1091.58      943.00     17.75 o 
   5  -2   4      559.86      520.17     14.53 o 
   6  -2   4      900.70      827.87     19.55 o 
   7  -2   4      283.42      241.14     22.19 o 
   8  -2   4       53.18       68.05     17.75 o 
   9  -2   4       24.64       53.26     20.71 o 
  10  -2   4       24.65       31.07     23.67 o 
  11  -2   4       50.58      110.95     28.11 o 
 -11  -1   4       13.92       47.34     31.07 o 
 -10  -1   4       66.24      130.19     29.59 o 
  -9  -1   4      101.58      168.65     28.11 o 
  -8  -1   4      787.16      800.35     41.42 o 
  -7  -1   4        4.24        8.88     16.27 o 
  -6  -1   4       20.26       41.42     16.27 o 
  -5  -1   4     1100.42      986.00     23.38 o 
  -4  -1   4       22.60       62.60      7.79 o 
  -3  -1   4      547.16      453.64     13.48 o 
  -2  -1   4      556.30      535.54     13.04 o 
  -1  -1   4       79.02      132.51     14.79 o 
   0  -1   4     2226.51     2304.46     24.51 o 
   1  -1   4     5507.95     6400.21     57.21 o 
   2  -1   4       93.00       87.28      8.88 o 
   3  -1   4       77.72      117.30      5.14 o 
   4  -1   4      120.27       83.27      9.62 o 
   5  -1   4       47.39       53.16      6.66 o 
   6  -1   4      281.49      302.78     14.05 o 
   7  -1   4       46.25       45.86     14.79 o 
   8  -1   4      132.83      116.87     19.23 o 
   9  -1   4       15.59       16.27     17.75 o 
  10  -1   4       19.61       20.71     20.71 o 
  11  -1   4        4.36       11.84     23.67 o 
 -11   0   4        6.71      -16.27     26.63 o 
 -10   0   4        5.17       13.31     25.15 o 
  -9   0   4        0.83        8.88     22.19 o 
  -8   0   4        0.06        5.92     19.23 o 
  -7   0   4      105.76       68.05     19.23 o 
  -6   0   4      164.60      139.06     19.23 o 
  -5   0   4      975.11      987.73     21.50 o 
  -4   0   4      321.35      304.03      8.69 o 
  -3   0   4     1031.19     1372.22     23.38 o 
  -2   0   4      105.85      175.56      8.37 o 
  -1   0   4     2987.86     3291.36     40.26 o 
   0   0   4     5615.67     6152.31     79.89 o 
   1   0   4     1163.09     1224.45     17.75 o 
   2   0   4     2297.15     2649.57     47.34 o 
   3   0   4       91.37      127.23     10.36 o 
   4   0   4      276.63      201.90     14.79 o 
   5   0   4      979.89      805.61     17.01 o 
   6   0   4     1475.07     1344.87     23.79 o 
   7   0   4      781.63      674.62     18.48 o 
   8   0   4      122.71       90.24     17.75 o 
   9   0   4      440.09      400.91     28.11 o 
  10   0   4      578.32      578.44     34.03 o 
  11   0   4       13.69       42.90     23.67 o 
  12   0   4        0.35       -7.40     26.63 o 
 -10   1   4        9.61      -11.84     23.67 o 
  -9   1   4       50.96      107.99     25.15 o 
  -8   1   4       40.92      -11.84     17.75 o 
  -7   1   4      142.38      213.03     23.67 o 
  -6   1   4      530.23      390.56     26.63 o 
  -5   1   4      660.07      506.94     14.41 o 
  -4   1   4     1802.29     1755.49     28.47 o 
  -3   1   4     1434.05     1139.98     23.51 o 
  -2   1   4     2845.07     2667.81     35.38 o 
  -1   1   4        2.11       62.46      4.62 o 
   0   1   4     1766.79     2076.73     26.66 o 
   1   1   4       50.70      119.21      5.23 o 
   2   1   4     1471.85     1753.72     27.37 o 
   3   1   4      309.81      294.08     12.57 o 
   4   1   4       35.23       58.17      4.92 o 
   5   1   4     1276.63     1161.06     30.33 o 
   6   1   4      761.76      688.41     42.16 o 
   7   1   4        3.82        2.96     11.84 o 
   8   1   4      307.13      341.37     20.71 o 
   9   1   4     1645.29     1732.36     50.30 o 
  10   1   4        3.02       13.31     19.23 o 
  11   1   4        1.84        1.48     20.71 o 
  12   1   4       60.23       96.16     26.63 o 
 -10   2   4       18.62       -8.88     25.15 o 
  -9   2   4      338.67      338.78     32.55 o 
  -8   2   4        0.52        1.48     19.23 o 
  -7   2   4      224.70      224.87     25.15 o 
  -6   2   4      169.85      161.70     17.75 o 
  -5   2   4      377.88      414.34     18.49 o 
  -4   2   4     1178.13     1111.57     17.57 o 
  -3   2   4       43.00      100.65      6.01 o 
  -2   2   4      201.89      225.55      8.48 o 
  -1   2   4    10834.28    11146.31    122.05 o 
   0   2   4     3798.81     4009.12     68.05 o 
   1   2   4     4953.96     5211.86     82.85 o 
   2   2   4     1152.97     1164.49     19.97 o 
   3   2   4        6.84       39.81      4.62 o 
   4   2   4      691.28      527.64     20.71 o 
   5   2   4     1989.07     1830.66     28.64 o 
   6   2   4     1046.19      890.96     19.55 o 
   7   2   4      611.69      513.97     15.99 o 
   8   2   4        5.42       15.66      8.85 o 
   9   2   4      371.60      441.86     18.74 o 
  10   2   4      878.16      871.36     38.46 o 
  11   2   4        5.03       35.51     23.67 o 
  12   2   4       18.34       35.51     25.15 o 
 -10   3   4        1.54      -11.84     25.15 o 
  -9   3   4        1.22       -4.44     22.19 o 
  -8   3   4      129.97      146.46     25.15 o 
  -7   3   4       17.92       -8.47     11.36 o 
  -6   3   4      201.25      138.89     16.27 o 
  -5   3   4     1679.08     1425.75     28.41 o 
  -4   3   4      925.35      816.70     20.22 o 
  -3   3   4      686.58      545.70     10.73 o 
  -2   3   4     5631.75     5375.19     62.35 o 
  -1   3   4       34.00       69.53     10.36 o 
   0   3   4     3647.88     3486.90     62.13 o 
   1   3   4     2790.89     3341.92     59.18 o 
   2   3   4      363.72      355.05     13.31 o 
   3   3   4      392.82      534.26     13.04 o 
   4   3   4      487.45      480.48     35.51 o 
   5   3   4       12.58        7.06      6.74 o 
   6   3   4       38.73       70.11     11.84 o 
   7   3   4      147.26      132.27     16.27 o 
   8   3   4       47.61       74.56     10.95 o 
   9   3   4       79.13       45.60     12.00 o 
  10   3   4      733.83      723.42     35.51 o 
  11   3   4       15.43       44.38     20.71 o 
  12   3   4        1.57        0.00     23.67 o 
  -9   4   4       57.62       99.12     26.63 o 
  -8   4   4        6.88      -10.36     20.71 o 
  -7   4   4       25.70       26.04     12.80 o 
  -6   4   4       83.00       95.01     13.48 o 
  -5   4   4      577.75      529.53     19.16 o 
  -4   4   4     1317.02     1217.42     26.54 o 
  -3   4   4      572.95      509.79     16.64 o 
  -2   4   4     1244.93     1578.50     39.94 o 
  -1   4   4     6298.67     7016.71    118.35 o 
   0   4   4     3083.51     3336.01     62.13 o 
   1   4   4     2815.09     2871.48     54.74 o 
   2   4   4     2034.90     2050.42     41.42 o 
   3   4   4       39.55      113.51      7.79 o 
   4   4   4     3101.13     2873.97     42.90 o 
   5   4   4     2136.41     1981.21     32.43 o 
   6   4   4     2899.96     2819.09     81.37 o 
   7   4   4      632.19      625.37     20.38 o 
   8   4   4       25.36       17.96     11.10 o 
   9   4   4       15.89       -4.37     10.95 o 
  10   4   4        0.81       -4.05     25.15 o 
  11   4   4       29.23       16.27     19.23 o 
  12   4   4        2.33      -10.36     22.19 o 
  -9   5   4      119.76      142.02     29.59 o 
  -8   5   4        0.14       25.15     22.19 o 
  -7   5   4       15.02        1.53     14.09 o 
  -6   5   4      568.13      524.76     22.33 o 
  -5   5   4      125.10      112.56     13.48 o 
  -4   5   4      779.34      729.29     21.89 o 
  -3   5   4       62.22       63.56     19.23 o 
  -2   5   4       10.30        1.48     10.36 o 
  -1   5   4        0.56       17.75     10.36 o 
   0   5   4    15216.70    17256.99    267.77 o 
   1   5   4      565.70      628.74     23.67 o 
   2   5   4      228.63      304.75     17.75 o 
   3   5   4        1.15       57.70     11.84 o 
   4   5   4      474.00      522.33     43.64 o 
   5   5   4      475.86      514.55     20.71 o 
   6   5   4      100.42      110.71     11.36 o 
   7   5   4      116.02      128.37     12.42 o 
   8   5   4        7.86       42.10     12.42 o 
   9   5   4      162.38      179.63     16.19 o 
  10   5   4      161.88      190.84     31.07 o 
  11   5   4        0.80       47.34     20.71 o 
  -8   6   4        0.57       13.04     16.64 o 
  -7   6   4       23.15        9.64     15.14 o 
  -6   6   4      883.83      911.96     62.87 o 
  -5   6   4      343.35      384.66     19.33 o 
  -4   6   4      921.60      855.63     25.61 o 
  -3   6   4        8.37       -6.66      9.41 o 
  -2   6   4        2.24        8.88     13.31 o 
  -1   6   4      175.76      201.20     16.27 o 
   0   6   4     2596.59     2782.72     60.65 o 
   1   6   4     6174.40     6441.23    112.43 o 
   2   6   4     1203.56     1263.39     35.51 o 
   3   6   4      297.70      337.30     20.71 o 
   4   6   4      479.66      473.40     23.67 o 
   5   6   4     3350.21     3282.55     49.13 o 
   6   6   4     1501.07     1386.84     29.69 o 
   7   6   4     2055.72     1863.60     36.57 o 
   8   6   4      182.91      204.30     15.99 o 
   9   6   4      151.17      104.91     15.99 o 
  10   6   4       11.61        0.92     16.27 o 
  11   6   4       29.45       35.46     36.24 o 
  -8   7   4        6.35       12.70     51.04 o 
  -7   7   4       11.27        4.20     16.19 o 
  -6   7   4      111.25      105.22     17.78 o 
  -5   7   4      347.45      304.81     19.88 o 
  -4   7   4     1451.55     1364.47     32.94 o 
  -3   7   4      119.20      107.26     13.60 o 
  -2   7   4        7.72       31.07     14.79 o 
  -1   7   4       94.45       82.85     16.27 o 
   0   7   4       20.90       29.59     13.31 o 
   1   7   4     1064.02     1044.44     35.51 o 
   2   7   4       44.21       22.19     13.31 o 
   3   7   4       22.77       36.98     13.31 o 
   4   7   4      275.59      362.45     23.67 o 
   5   7   4       83.51      102.08     19.23 o 
   6   7   4      512.24      491.35     20.22 o 
   7   7   4      194.71      210.50     15.99 o 
   8   7   4      324.30      338.07     29.59 o 
   9   7   4      177.78      228.34     19.16 o 
  10   7   4       31.13       52.35     26.63 o 
  11   7   4        1.09       17.01     16.74 o 
  -7   8   4        0.49       11.84     17.78 o 
  -6   8   4        2.21       -5.82     16.19 o 
  -5   8   4        2.00      -13.64     14.09 o 
  -4   8   4       39.63       39.83     14.09 o 
  -3   8   4       23.35       23.14     13.31 o 
  -2   8   4        0.49       19.23     17.75 o 
  -1   8   4      635.11      716.02     34.03 o 
   0   8   4     1245.39     1205.70     41.42 o 
   1   8   4      640.60      647.97     31.07 o 
   2   8   4      275.53      291.44     23.67 o 
   3   8   4      190.19      181.96     20.71 o 
   4   8   4      237.15      217.47     22.19 o 
   5   8   4      488.49      541.45     31.07 o 
   6   8   4     1082.42     1035.46     27.59 o 
   7   8   4      692.91      640.06     24.17 o 
   8   8   4      414.32      352.46     36.98 o 
   9   8   4        0.80      -19.23     13.86 o 
  10   8   4        6.43        0.54     17.05 o 
  11   8   4       73.70       38.46     29.59 o 
  12   8   4       56.72       90.24     29.59 o 
  -6   9   4        3.79       22.91     18.28 o 
  -5   9   4      105.20       93.81     18.28 o 
  -4   9   4      220.76      189.53     29.59 o 
  -3   9   4       59.43       16.27     20.71 o 
  -2   9   4       91.71      119.83     22.19 o 
  -1   9   4       11.62        7.40     17.75 o 
   0   9   4       53.67       65.09     19.23 o 
   1   9   4     1078.46     1100.66     42.90 o 
   2   9   4      266.08      356.53     26.63 o 
   3   9   4        0.89       10.36     16.27 o 
   4   9   4       11.93      -19.23     16.27 o 
   5   9   4       27.54       38.46     20.71 o 
   6   9   4       54.01       62.13     20.71 o 
   7   9   4       14.98       23.78     15.53 o 
   8   9   4       23.48       12.23     13.12 o 
   9   9   4      135.82      144.31     34.03 o 
  10   9   4       25.54       57.83     21.45 o 
  11   9   4        3.53      -44.38     29.59 o 
  12   9   4       11.84       11.84     29.59 o 
  -5  10   4       60.09       68.05     19.88 o 
  -4  10   4      130.09       91.72     26.63 o 
  -3  10   4       30.14       39.94     25.15 o 
  -2  10   4        1.95      -14.79     20.71 o 
  -1  10   4      481.98      457.13     34.03 o 
   0  10   4      306.26      325.46     29.59 o 
   1  10   4       29.25       62.13     20.71 o 
   2  10   4       45.01      102.08     22.19 o 
   3  10   4      433.44      400.91     31.07 o 
   4  10   4      100.15      116.87     25.15 o 
   5  10   4      693.42      640.57     38.46 o 
   6  10   4      387.68      430.50     34.03 o 
   7  10   4       85.49      106.18     19.97 o 
   8  10   4      325.68      311.07     51.78 o 
   9  10   4      168.65      146.55     31.07 o 
  10  10   4       34.27       28.11     29.59 o 
  11  10   4       40.80       41.42     34.03 o 
  -4  11   4      113.74       75.45     29.59 o 
  -3  11   4        8.83       23.67     28.11 o 
  -2  11   4        4.82       35.51     25.15 o 
  -1  11   4        2.74        2.96     22.19 o 
   0  11   4      157.45      133.14     26.63 o 
   1  11   4      342.61      334.34     32.55 o 
   2  11   4      800.43      843.25     42.90 o 
   3  11   4      115.45      131.66     26.63 o 
   4  11   4      135.61      173.09     26.63 o 
   5  11   4      192.32      118.35     26.63 o 
   6  11   4        7.28       -4.44     22.19 o 
   7  11   4       65.69       60.47     16.35 o 
   8  11   4      298.11      283.06     21.67 o 
   9  11   4      145.38      170.13     34.03 o 
  10  11   4       23.29       44.38     31.07 o 
  -3  12   4        2.74        2.96     28.11 o 
  -2  12   4      128.94       97.64     29.59 o 
  -1  12   4      167.45      224.87     35.51 o 
   0  12   4      113.76      183.44     34.03 o 
   1  12   4       14.76       23.67     25.15 o 
   2  12   4        1.63        1.48     25.15 o 
   3  12   4        1.26       39.94     25.15 o 
   4  12   4      951.78      897.98     50.30 o 
   5  12   4      242.64      208.59     31.07 o 
   6  12   4      210.56      232.26     32.55 o 
   7  12   4       50.29       65.09     31.07 o 
   8  12   4       10.99      -10.62     23.67 o 
   9  12   4       19.18       29.59     31.07 o 
  10  12   4        0.08      -44.38     32.55 o 
  -1  13   4       67.98       69.53     31.07 o 
   0  13   4       32.77       50.30     29.59 o 
   1  13   4       40.69       13.31     29.59 o 
   2  13   4        2.59      -19.23     28.11 o 
   3  13   4      144.45      152.38     32.55 o 
   4  13   4        8.25       -5.92     26.63 o 
   5  13   4        7.59      -42.16     28.11 o 
   6  13   4        0.81      -19.23     26.63 o 
   7  13   4       21.05      -22.19     28.11 o 
   8  13   4        9.02        8.55     30.33 o 
   1  14   4       66.17       44.38     31.07 o 
   2  14   4        8.00       14.79     31.07 o 
   3  14   4        0.36        2.96     29.59 o 
   4  14   4       31.28       54.74     31.07 o 
   5  14   4       47.16       56.22     32.55 o 
   6  14   4      153.77      165.69     39.94 o 
   7  14   4        6.12      -22.19     32.55 o 
  -4 -12   5        0.24       -8.88     32.55 o 
  -3 -12   5        7.25       29.59     35.51 o 
  -2 -12   5        0.32      -28.11     32.55 o 
  -6 -11   5       33.01       19.23     39.94 o 
  -5 -11   5        1.21      -41.42     35.51 o 
  -4 -11   5        4.28       69.53     32.55 o 
  -3 -11   5      126.94       99.12     34.03 o 
  -2 -11   5      209.23      198.07     23.10 o 
  -1 -11   5      114.63      113.91     32.55 o 
   0 -11   5       66.73       84.32     23.67 o 
   1 -11   5        0.96       16.27     25.15 o 
   2 -11   5       15.16       10.36     25.15 o 
   3 -11   5       25.98       75.45     28.11 o 
  -8 -10   5       41.96       -2.96     34.03 o 
  -7 -10   5      241.30      215.99     39.94 o 
  -6 -10   5      298.11      372.80     44.38 o 
  -5 -10   5        4.48      -32.55     29.59 o 
  -4 -10   5        0.76      -20.71     28.11 o 
  -3 -10   5       15.63        5.71     17.75 o 
  -2 -10   5      146.00      119.81     19.14 o 
  -1 -10   5        6.78        9.89     21.45 o 
   0 -10   5       69.94       39.94     19.23 o 
   1 -10   5       14.90       -7.40     20.71 o 
   2 -10   5       79.98       99.12     23.67 o 
   3 -10   5        6.60        0.00     22.19 o 
   4 -10   5       10.53       10.36     25.15 o 
  -8  -9   5       26.79       38.46     34.03 o 
  -7  -9   5        0.44       20.71     32.55 o 
  -6  -9   5      401.88      383.16     41.42 o 
  -5  -9   5        6.74      -13.31     28.11 o 
  -4  -9   5       89.64       90.13     18.48 o 
  -3  -9   5       26.49       -3.55     28.85 o 
  -2  -9   5      394.15      326.14     21.67 o 
  -1  -9   5       80.01       85.93     15.59 o 
   0  -9   5        5.83       -5.03     10.12 o 
   1  -9   5       42.55       53.26     20.71 o 
   2  -9   5       22.35       19.23     19.23 o 
   3  -9   5       88.81      102.08     23.67 o 
   4  -9   5      143.43      153.86     26.63 o 
   5  -9   5       22.98        1.48     23.67 o 
   6  -9   5        5.97      -17.75     23.67 o 
  -9  -8   5       24.07       41.42     32.55 o 
  -8  -8   5        8.62       51.78     32.55 o 
  -7  -8   5       55.42       -8.88     29.59 o 
  -6  -8   5        4.19       20.71     28.11 o 
  -5  -8   5      631.33      657.57     30.53 o 
  -4  -8   5        5.74        3.26     14.50 o 
  -3  -8   5      152.83      123.39     17.05 o 
  -2  -8   5      106.93      127.69     18.49 o 
  -1  -8   5      180.38      166.37     12.29 o 
   0  -8   5       48.51       44.62      9.68 o 
   1  -8   5        0.13       -4.99      9.32 o 
   2  -8   5       33.39       45.86     19.23 o 
   3  -8   5      329.56      304.75     25.15 o 
   4  -8   5       37.10       45.86     20.71 o 
   5  -8   5        9.24       28.11     22.19 o 
   6  -8   5        5.24        7.40     22.19 o 
   7  -8   5       30.43       11.84     23.67 o 
 -10  -7   5        0.03       31.07     32.55 o 
  -9  -7   5       11.08       41.42     32.55 o 
  -8  -7   5        0.58      -20.71     26.63 o 
  -7  -7   5       49.85       65.09     31.07 o 
  -6  -7   5     1099.68      865.44     41.42 o 
  -5  -7   5       47.28        0.92     14.93 o 
  -4  -7   5      107.11      104.83     15.99 o 
  -3  -7   5      322.58      327.04     39.20 o 
  -2  -7   5      721.25      642.40     32.55 o 
  -1  -7   5      543.65      512.32     15.70 o 
   0  -7   5        2.84       -9.57      9.93 o 
   1  -7   5       16.70        8.54      8.15 o 
   2  -7   5        6.41        2.06      8.23 o 
   3  -7   5      129.99      159.77     20.71 o 
   4  -7   5      506.83      492.63     31.07 o 
   5  -7   5      248.56      258.89     26.63 o 
   6  -7   5       44.65       31.07     20.71 o 
   7  -7   5       18.17      -14.79     20.71 o 
   8  -7   5        0.97       31.07     25.15 o 
 -10  -6   5       10.00        0.00     28.11 o 
  -9  -6   5        0.10       11.84     26.63 o 
  -8  -6   5        0.65       23.67     25.15 o 
  -7  -6   5      361.78      295.88     34.03 o 
  -6  -6   5       69.08       83.72     17.05 o 
  -5  -6   5      749.37      790.84     27.35 o 
  -4  -6   5        1.43       20.97     11.20 o 
  -3  -6   5        6.16       -2.08     10.95 o 
  -2  -6   5      268.41      273.88     29.59 o 
  -1  -6   5      789.54      767.43     16.86 o 
   0  -6   5      305.98      289.05     11.96 o 
   1  -6   5      210.83      200.14     10.18 o 
   2  -6   5       18.34        7.82      7.28 o 
   3  -6   5      444.84      433.43     17.75 o 
   4  -6   5      139.29      168.65     20.71 o 
   5  -6   5       29.02       36.98     17.75 o 
   6  -6   5        1.08      -23.67     16.27 o 
   7  -6   5        1.93       48.82     20.71 o 
   8  -6   5       46.71       22.19     23.67 o 
   9  -6   5       20.05       26.63     25.15 o 
 -10  -5   5        0.19       17.75     29.59 o 
  -9  -5   5        8.52        8.88     26.63 o 
  -8  -5   5      239.30      230.78     32.55 o 
  -7  -5   5       50.86       29.59     22.19 o 
  -6  -5   5       57.29       59.64     13.86 o 
  -5  -5   5        0.85       12.57     12.42 o 
  -4  -5   5      124.00       97.08     12.80 o 
  -3  -5   5      879.27      764.26     25.15 o 
  -2  -5   5     1770.51     1664.42     45.01 o 
  -1  -5   5      139.82      142.95      8.50 o 
   0  -5   5       80.07      158.36      8.64 o 
   1  -5   5     1803.47     1923.83     26.16 o 
   2  -5   5       12.74       14.99      6.23 o 
   3  -5   5     1145.41     1198.57     20.46 o 
   4  -5   5     1065.14     1140.32     24.43 o 
   5  -5   5       91.43      139.06     17.75 o 
   6  -5   5       14.50      -10.36     14.79 o 
   7  -5   5      285.50      254.45     25.15 o 
   8  -5   5       14.66       23.67     20.71 o 
   9  -5   5        2.71        1.48     20.71 o 
 -10  -4   5        0.23       36.98     28.11 o 
  -9  -4   5        6.03       -4.44     23.67 o 
  -8  -4   5       44.29       71.01     25.15 o 
  -7  -4   5       99.20      115.39     23.67 o 
  -6  -4   5      325.93      401.50     34.03 o 
  -5  -4   5       58.38       71.01     11.73 o 
  -4  -4   5       29.40       26.63     14.79 o 
  -3  -4   5      280.60      282.17     14.53 o 
  -2  -4   5      992.46      914.55     15.18 o 
  -1  -4   5     1425.13     1391.06     21.03 o 
   0  -4   5     1088.75      996.36     16.24 o 
   1  -4   5     3710.30     4204.46     43.81 o 
   2  -4   5      215.23      274.96     16.09 o 
   3  -4   5      718.76      793.00     15.64 o 
   4  -4   5      592.48      527.77     27.37 o 
   5  -4   5        0.78       -0.96      8.85 o 
   6  -4   5       13.10        0.00     14.79 o 
   7  -4   5      114.03      109.47     20.71 o 
   8  -4   5      248.79      272.21     26.63 o 
   9  -4   5       43.72       39.94     22.19 o 
  10  -4   5        3.06      -32.55     23.67 o 
 -10  -3   5      207.08      177.53     32.55 o 
  -9  -3   5        6.60       47.34     26.63 o 
  -8  -3   5        1.20      -28.85     19.23 o 
  -7  -3   5      302.87      340.26     29.59 o 
  -6  -3   5        4.74        0.00     10.46 o 
  -5  -3   5        5.80       24.48     14.05 o 
  -4  -3   5      425.92      347.35     24.41 o 
  -3  -3   5     1558.11     1385.54     52.52 o 
  -2  -3   5     4409.78     4293.25     56.95 o 
  -1  -3   5     1422.88     1228.77     17.12 o 
   0  -3   5      331.58      349.76     13.05 o 
   1  -3   5      944.27     1207.98     56.68 o 
   2  -3   5    20989.38    22026.19    188.44 o 
   3  -3   5     1224.49     1195.80     17.89 o 
   4  -3   5      642.34      609.11     12.84 o 
   5  -3   5      375.67      390.56     22.19 o 
   6  -3   5       11.27       13.31     13.31 o 
   7  -3   5       89.19       78.41     19.23 o 
   8  -3   5       52.25       56.22     19.23 o 
   9  -3   5        5.19       -4.44     19.23 o 
  10  -3   5        9.15       14.79     20.71 o 
 -10  -2   5        9.99       48.82     28.11 o 
  -9  -2   5      175.13      142.02     28.11 o 
  -8  -2   5        6.52        2.96     19.23 o 
  -7  -2   5      432.28      491.15     34.03 o 
  -6  -2   5      331.60      373.24     18.28 o 
  -5  -2   5       89.86      114.69     12.00 o 
  -4  -2   5      100.37      142.97     10.30 o 
  -3  -2   5     1014.14     1249.85     23.99 o 
  -2  -2   5      341.69      285.52     12.00 o 
  -1  -2   5     1017.70      889.99     18.28 o 
   0  -2   5      292.19      447.62      9.13 o 
   1  -2   5      524.44      600.33     11.58 o 
   2  -2   5       20.96       44.98      4.79 o 
   3  -2   5      820.35      816.34     27.96 o 
   4  -2   5      140.74      153.51      8.48 o 
   5  -2   5       77.96       93.20     14.79 o 
   6  -2   5      133.78      110.95     16.27 o 
   7  -2   5       66.79       65.09     17.75 o 
   8  -2   5        7.85       22.19     16.27 o 
   9  -2   5      111.64       76.93     22.19 o 
  10  -2   5        3.36      -14.79     20.71 o 
  11  -2   5        2.36       19.23     25.15 o 
 -10  -1   5       27.03       51.78     28.11 o 
  -9  -1   5       45.17       48.82     25.15 o 
  -8  -1   5      500.64      460.09     34.03 o 
  -7  -1   5       43.61       63.61     20.71 o 
  -6  -1   5       54.96       89.74     11.73 o 
  -5  -1   5        6.35        8.96      8.85 o 
  -4  -1   5       88.49       82.15      9.24 o 
  -3  -1   5      483.48      460.76     14.53 o 
  -2  -1   5     1913.46     1492.30     29.59 o 
  -1  -1   5     2014.93     1667.30     25.11 o 
   0  -1   5     2326.02     2113.74     24.69 o 
   1  -1   5     2554.09     2860.04     28.94 o 
   2  -1   5     3508.75     3399.62     60.65 o 
   3  -1   5     3001.54     2901.07     56.22 o 
   4  -1   5      738.82      630.22     22.19 o 
   5  -1   5     2558.88     2356.36     38.46 o 
   6  -1   5      117.40      142.02     16.27 o 
   7  -1   5      415.20      408.31     25.15 o 
   8  -1   5      485.32      489.68     28.11 o 
   9  -1   5      440.89      491.15     32.55 o 
  10  -1   5       33.70       42.90     22.19 o 
  11  -1   5       16.31      -10.36     22.19 o 
 -10   0   5        3.14      -37.72     25.15 o 
  -9   0   5        1.93       -7.40     23.67 o 
  -8   0   5      625.48      574.00     36.98 o 
  -7   0   5      799.74      834.37     39.94 o 
  -6   0   5      331.17      402.55     18.11 o 
  -5   0   5        4.42       32.10     14.79 o 
  -4   0   5      251.49      206.04     11.36 o 
  -3   0   5      802.19      786.34     19.97 o 
  -2   0   5     2329.25     2108.64     50.30 o 
  -1   0   5     2541.44     2416.99     32.94 o 
   0   0   5     1162.43     1180.45     16.41 o 
   1   0   5     4035.21     4603.25     51.77 o 
   2   0   5       20.01       34.03      7.40 o 
   3   0   5     1547.06     1443.88     34.03 o 
   4   0   5       95.45      107.99     11.84 o 
   5   0   5       52.98       60.51      6.02 o 
   6   0   5      270.13      294.12     11.73 o 
   7   0   5        2.76       10.36     13.31 o 
   8   0   5       29.15       42.90     16.27 o 
   9   0   5      179.03      202.68     23.67 o 
  10   0   5       15.61        0.00     19.23 o 
  11   0   5      111.91      106.52     26.63 o 
  12   0   5        2.78       10.36     25.15 o 
 -10   1   5       18.18       19.23     29.59 o 
  -9   1   5        3.43      -25.15     22.19 o 
  -8   1   5       28.27      -22.19     20.71 o 
  -7   1   5      453.69      539.97     34.03 o 
  -6   1   5      144.82      128.71     19.23 o 
  -5   1   5       39.59       39.42      8.48 o 
  -4   1   5        5.65        4.67      6.27 o 
  -3   1   5     1527.51     1529.07     31.81 o 
  -2   1   5       59.21       31.02     11.84 o 
  -1   1   5     1402.16     1253.42     20.84 o 
   0   1   5      192.30      147.26      5.37 o 
   1   1   5      388.77      411.64      8.85 o 
   2   1   5     4836.04     5088.70     56.95 o 
   3   1   5     4636.88     4392.29     76.93 o 
   4   1   5     1370.80     1178.95     18.06 o 
   5   1   5     4581.22     4516.29     54.55 o 
   6   1   5      606.93      677.18     25.89 o 
   7   1   5       51.53       36.98     13.31 o 
   8   1   5      213.41      229.30     20.71 o 
   9   1   5       99.66      149.42     22.19 o 
  10   1   5      130.71      176.05     23.67 o 
  11   1   5        8.27      -11.84     22.19 o 
  12   1   5        2.64      -25.15     25.15 o 
 -10   2   5       33.48       36.98     28.11 o 
  -9   2   5       19.27       10.36     23.67 o 
  -8   2   5       27.75       34.03     22.19 o 
  -7   2   5      238.30      276.64     26.63 o 
  -6   2   5      309.26      383.16     28.11 o 
  -5   2   5      316.46      377.96     13.08 o 
  -4   2   5       13.26       47.97      5.68 o 
  -3   2   5     1258.36     1199.37     21.30 o 
  -2   2   5      976.56      879.35     25.15 o 
  -1   2   5     2736.13     2813.91     37.04 o 
   0   2   5     3411.41     3408.50     60.65 o 
   1   2   5       36.92       66.70      5.23 o 
   2   2   5      152.31      113.40      5.68 o 
   3   2   5     1609.38     1476.02     21.67 o 
   4   2   5     1386.50     1589.46     34.03 o 
   5   2   5     4024.64     4497.34     56.22 o 
   6   2   5      161.36      195.85     15.53 o 
   7   2   5       96.55      138.96      9.85 o 
   8   2   5      585.69      588.79     29.59 o 
   9   2   5       19.19       -1.48     14.79 o 
  10   2   5        0.64        8.88     17.75 o 
  11   2   5        8.82        7.40     20.71 o 
  12   2   5       30.21       38.46     25.15 o 
 -10   3   5        7.27      -13.31     29.59 o 
  -9   3   5       12.05       -1.48     23.67 o 
  -8   3   5        1.14       13.31     22.19 o 
  -7   3   5      500.13      534.06     35.51 o 
  -6   3   5      217.47      218.95     23.67 o 
  -5   3   5       34.03       30.33     11.10 o 
  -4   3   5      576.97      578.19     21.45 o 
  -3   3   5      186.81      193.24      9.85 o 
  -2   3   5     1318.77     1241.76     20.97 o 
  -1   3   5     1478.10     1433.73     23.67 o 
   0   3   5     1197.28     1315.17     31.07 o 
   1   3   5      640.41      600.63     19.23 o 
   2   3   5     4302.25     3985.85     49.13 o 
   3   3   5     2193.41     1806.84     41.42 o 
   4   3   5     4131.37     4110.84     51.71 o 
   5   3   5       10.08       11.10      6.28 o 
   6   3   5      770.90      916.83     25.89 o 
   7   3   5      121.04      135.19     10.95 o 
   8   3   5      583.66      585.36     19.16 o 
   9   3   5       47.01       72.49     19.23 o 
  10   3   5      205.66      179.01     22.19 o 
  11   3   5       65.13       45.86     22.19 o 
  12   3   5       17.59        5.92     22.19 o 
  -9   4   5       12.63      -14.79     23.67 o 
  -8   4   5      101.30       76.93     25.15 o 
  -7   4   5      118.53      149.42     25.15 o 
  -6   4   5      289.87      355.06     38.46 o 
  -5   4   5      602.02      634.47     25.89 o 
  -4   4   5       55.26       97.08     10.95 o 
  -3   4   5     1105.96     1042.96     35.51 o 
  -2   4   5     1463.26     1213.22     20.80 o 
  -1   4   5      605.15      437.90     20.71 o 
   0   4   5     4512.11     4643.78     82.85 o 
   1   4   5      570.98      667.20     22.19 o 
   2   4   5       61.71       60.65      8.88 o 
   3   4   5      790.74      696.46     16.19 o 
   4   4   5      717.78      700.04     17.24 o 
   5   4   5      363.42      384.22     13.60 o 
   6   4   5      287.16      367.24     19.97 o 
   7   4   5        3.74       17.01      9.41 o 
   8   4   5      160.48      204.09     15.14 o 
   9   4   5      259.61      198.79     22.93 o 
  10   4   5        2.26       -4.44     17.75 o 
  11   4   5       55.31       63.61     20.71 o 
  12   4   5      127.70      127.23     26.63 o 
  -9   5   5        1.34        1.48     26.63 o 
  -8   5   5      136.84      193.80     31.07 o 
  -7   5   5       71.55      119.83     25.15 o 
  -6   5   5      306.64      343.69     30.33 o 
  -5   5   5     2285.89     2207.55     80.63 o 
  -4   5   5      432.28      471.26     19.79 o 
  -3   5   5      130.23      162.73     19.23 o 
  -2   5   5     2921.67     2859.65     63.61 o 
  -1   5   5       16.84       16.27     10.36 o 
   0   5   5      489.26      516.30     22.19 o 
   1   5   5     3084.80     2732.42     56.22 o 
   2   5   5      561.49      414.23     19.23 o 
   3   5   5     7965.44     7389.51    124.27 o 
   4   5   5     1132.21     1046.13     21.97 o 
   5   5   5      551.73      539.24     17.78 o 
   6   5   5        2.06        9.14      8.85 o 
   7   5   5        7.45        2.57     20.71 o 
   8   5   5      124.84      199.31     15.69 o 
   9   5   5       76.30       72.49     28.85 o 
  10   5   5       30.56       34.03     22.19 o 
  11   5   5        9.77      -19.23     19.23 o 
  12   5   5       11.42       17.75     23.67 o 
  -8   6   5       47.98       60.65     29.59 o 
  -7   6   5        3.02       -3.55     15.59 o 
  -6   6   5      525.25      586.41     27.14 o 
  -5   6   5        2.14        2.22     13.60 o 
  -4   6   5     1961.88     1957.42     38.66 o 
  -3   6   5     1152.25     1051.84     38.46 o 
  -2   6   5      388.86      328.42     22.19 o 
  -1   6   5      730.60      692.35     29.59 o 
   0   6   5      598.84      683.47     26.63 o 
   1   6   5      285.65      353.57     20.71 o 
   2   6   5      204.67      250.02     17.75 o 
   3   6   5      561.29      513.35     23.67 o 
   4   6   5       20.46       68.05     14.79 o 
   5   6   5       49.15       49.37     11.10 o 
   6   6   5       91.75      148.89     13.04 o 
   7   6   5       66.99      109.39     13.04 o 
   8   6   5        0.41        2.59     12.42 o 
   9   6   5        6.93       14.34     13.48 o 
  10   6   5       34.46       25.15     15.69 o 
  11   6   5       38.58       26.63     22.19 o 
  12   6   5       41.89       25.15     25.15 o 
  -8   7   5       27.37       42.90     28.11 o 
  -7   7   5       77.54       91.28     19.88 o 
  -6   7   5       55.39       54.92     17.75 o 
  -5   7   5      997.39      906.86     29.80 o 
  -4   7   5      211.88      233.27     18.28 o 
  -3   7   5     1236.37     1267.83     45.86 o 
  -2   7   5      392.40      414.23     28.11 o 
  -1   7   5      307.56      363.93     23.67 o 
   0   7   5      440.10      417.19     25.15 o 
   1   7   5      143.27      122.79     16.27 o 
   2   7   5     2195.77     2037.11     51.78 o 
   3   7   5     4109.08     4123.04     82.85 o 
   4   7   5     1409.48     1213.09     38.46 o 
   5   7   5      242.70      260.10     15.14 o 
   6   7   5       60.92      116.05     16.27 o 
   7   7   5      189.18      223.67     16.64 o 
   8   7   5      372.43      448.11     37.72 o 
   9   7   5       60.50       77.58     15.99 o 
  10   7   5       22.72       -6.41     15.59 o 
  11   7   5        1.51      -16.27     22.19 o 
  12   7   5       52.36        4.44     25.15 o 
  -7   8   5       75.39      102.86     20.38 o 
  -6   8   5       15.29       36.48     18.28 o 
  -5   8   5      156.26      177.14     21.45 o 
  -4   8   5       28.48       25.15     20.71 o 
  -3   8   5       40.62       39.94     19.23 o 
  -2   8   5      653.41      582.88     34.03 o 
  -1   8   5      429.00      434.94     29.59 o 
   0   8   5       49.95       48.82     16.27 o 
   1   8   5       92.29      133.14     19.23 o 
   2   8   5      128.33      124.27     17.75 o 
   3   8   5       10.99       32.55     14.79 o 
   4   8   5      153.18      204.15     22.19 o 
   5   8   5      122.41      149.42     20.71 o 
   6   8   5       14.40       42.76     13.31 o 
   7   8   5        0.25       -2.28     12.42 o 
   8   8   5       17.13       -5.15     13.04 o 
   9   8   5        4.13       13.21     14.93 o 
  10   8   5       68.16       61.36     18.49 o 
  11   8   5        5.88      -23.50     22.19 o 
  -6   9   5       69.95       39.94     26.63 o 
  -5   9   5       43.59        4.44     23.67 o 
  -4   9   5       10.35       11.84     22.19 o 
  -3   9   5      303.43      337.30     31.07 o 
  -2   9   5      277.94      331.38     29.59 o 
  -1   9   5      122.85      171.61     25.15 o 
   0   9   5      474.80      491.15     32.55 o 
   1   9   5      536.27      431.98     31.07 o 
   2   9   5     1281.22     1170.19     44.38 o 
   3   9   5     4523.06     4046.11     88.76 o 
   4   9   5      672.20      594.71     34.03 o 
   5   9   5      146.70       71.01     22.19 o 
   6   9   5       52.87      109.70     14.53 o 
   7   9   5      368.27      447.87     22.33 o 
   8   9   5      350.34      473.74     59.91 o 
   9   9   5      689.48      649.19     28.41 o 
  10   9   5       77.07       49.66     17.75 o 
  11   9   5       63.24       73.90     20.61 o 
  -5  10   5        0.12      -16.27     23.67 o 
  -4  10   5        1.06       -2.96     23.67 o 
  -3  10   5      167.17       91.72     26.63 o 
  -2  10   5      556.24      502.99     35.51 o 
  -1  10   5      201.23      184.92     26.63 o 
   0  10   5       11.83       14.79     19.23 o 
   1  10   5       27.79       14.79     19.23 o 
   2  10   5      342.93      414.23     31.07 o 
   3  10   5      177.66      168.65     25.15 o 
   4  10   5     1853.51     1847.75     59.18 o 
   5  10   5       10.96      -23.67     19.23 o 
   6  10   5      138.87      122.79     26.63 o 
   7  10   5        8.35        7.06     13.48 o 
   8  10   5       85.83       55.81     22.19 o 
   9  10   5      126.82      120.88     18.83 o 
  10  10   5       59.20       61.15     18.48 o 
  11  10   5       22.97       48.82     31.07 o 
  -4  11   5        2.24      -19.23     25.15 o 
  -3  11   5      132.84      158.29     31.07 o 
  -2  11   5       95.43       96.16     29.59 o 
  -1  11   5        9.79        0.00     23.67 o 
   0  11   5       69.55       88.76     25.15 o 
   1  11   5      133.61      142.02     26.63 o 
   2  11   5      507.79      548.85     38.46 o 
   3  11   5      471.89      424.58     34.03 o 
   4  11   5      330.94      347.65     32.55 o 
   5  11   5      546.51      492.63     36.98 o 
   6  11   5        0.19       11.84     22.19 o 
   7  11   5      105.62       93.50     17.05 o 
   8  11   5      263.15      314.40     29.59 o 
   9  11   5      150.10      155.22     21.30 o 
  10  11   5       81.53       66.94     20.61 o 
  11  11   5       31.41      -25.15     32.55 o 
  -3  12   5       23.33        7.40     28.11 o 
  -2  12   5      310.35      276.64     35.51 o 
  -1  12   5       93.27       93.20     29.59 o 
   0  12   5        1.84        2.96     23.67 o 
   1  12   5       19.72        5.92     26.63 o 
   2  12   5       22.63       10.36     23.67 o 
   3  12   5       25.35       38.46     25.15 o 
   4  12   5       49.09       50.30     25.15 o 
   5  12   5      209.09      153.86     29.59 o 
   6  12   5       15.40       17.75     28.11 o 
   7  12   5        0.34       -4.44     25.15 o 
   8  12   5       29.68       15.39     17.23 o 
   9  12   5       23.16       25.31     18.48 o 
  10  12   5       74.45      122.79     35.51 o 
  -1  13   5       15.01       14.79     28.11 o 
   0  13   5        3.94      -32.55     29.59 o 
   1  13   5       41.17       -8.88     26.63 o 
   2  13   5      115.09      131.67     31.07 o 
   3  13   5       31.44       48.82     28.11 o 
   4  13   5       69.25       68.05     28.11 o 
   5  13   5       13.80       26.63     28.11 o 
   6  13   5       14.21       13.31     28.11 o 
   7  13   5       66.07      134.62     35.51 o 
   8  13   5       36.25       29.15     18.83 o 
   9  13   5       44.61       60.80     20.97 o 
   1  14   5        4.97      -22.19     29.59 o 
   2  14   5       36.82       42.90     31.07 o 
   3  14   5       10.60      -29.59     29.59 o 
   4  14   5       13.18        5.92     32.55 o 
   5  14   5        8.18       -7.40     29.59 o 
   6  14   5       27.73       23.67     32.55 o 
   7  14   5        0.15        4.44     32.55 o 
  -5 -11   6       58.41       78.41     36.98 o 
  -4 -11   6       42.16        2.96     35.51 o 
  -3 -11   6       22.54       31.81     21.67 o 
  -2 -11   6        4.18      -20.71     25.15 o 
   2 -11   6       20.76      -11.84     25.15 o 
  -7 -10   6       98.75       10.36     35.51 o 
  -6 -10   6       13.73       10.36     34.03 o 
  -5 -10   6       28.67       69.53     38.46 o 
  -4 -10   6      181.22      189.73     24.17 o 
  -3 -10   6       22.35       -1.23     18.06 o 
  -2 -10   6       50.09       62.61     18.83 o 
  -1 -10   6      318.38      276.64     31.07 o 
   1 -10   6       99.18       96.16     25.15 o 
   2 -10   6       31.75       38.46     23.67 o 
   3 -10   6        0.29       22.19     23.67 o 
   4 -10   6        3.94        5.92     25.15 o 
  -8  -9   6       24.88       48.82     35.51 o 
  -7  -9   6        0.03        4.44     36.98 o 
  -6  -9   6       72.19       69.53     34.03 o 
  -5  -9   6       38.71       17.34     19.43 o 
  -4  -9   6       26.85       31.07     18.06 o 
  -3  -9   6       33.29       21.38     39.94 o 
  -2  -9   6      147.40      127.34     21.45 o 
  -1  -9   6        0.11        0.15     15.28 o 
   0  -9   6       72.97       69.53     20.71 o 
   1  -9   6        1.68        1.48     17.75 o 
   2  -9   6       60.96       42.90     22.19 o 
   3  -9   6        0.92       56.22     22.19 o 
   4  -9   6       17.39       23.67     22.19 o 
   5  -9   6       29.45       54.74     25.15 o 
  -8  -8   6       15.57       -2.96     31.07 o 
  -7  -8   6       20.29      -42.16     28.11 o 
  -6  -8   6      118.80       78.38     24.41 o 
  -5  -8   6       86.15       92.14     19.55 o 
  -4  -8   6       97.88       58.15     31.81 o 
  -3  -8   6       62.70       84.77     16.67 o 
  -2  -8   6       49.79       66.20     19.23 o 
  -1  -8   6        5.77      -12.01     13.12 o 
   0  -8   6      180.80      214.10     13.16 o 
   1  -8   6      564.09      607.57     21.89 o 
   2  -8   6      216.91      284.04     26.63 o 
   3  -8   6        1.07        2.96     19.23 o 
   4  -8   6       35.83       -1.48     20.71 o 
   5  -8   6      100.09       85.80     25.15 o 
   6  -8   6      104.86       87.28     26.63 o 
  -9  -7   6       53.39      125.75     34.03 o 
  -8  -7   6        2.59        2.96     28.11 o 
  -7  -7   6        2.49       -5.92     29.59 o 
  -6  -7   6       89.15       71.50     18.48 o 
  -5  -7   6      269.69      253.92     33.29 o 
  -4  -7   6       52.40       58.75     15.59 o 
  -3  -7   6      582.53      564.81     34.03 o 
  -2  -7   6      119.98       93.16     14.20 o 
  -1  -7   6      102.44      120.10     15.28 o 
   0  -7   6      428.10      459.99     16.24 o 
   1  -7   6      381.02      416.58     25.89 o 
   2  -7   6      350.22      414.57     18.83 o 
   3  -7   6      122.70      164.21     22.19 o 
   4  -7   6        0.64        7.40     17.75 o 
   5  -7   6       61.09       73.97     22.19 o 
   6  -7   6      153.79      100.60     23.67 o 
   7  -7   6        2.33       23.67     23.67 o 
  -9  -6   6        0.08      -36.98     26.63 o 
  -8  -6   6       42.48       88.76     28.11 o 
  -7  -6   6       46.90       78.41     28.11 o 
  -6  -6   6       16.72       13.76     24.41 o 
  -5  -6   6      168.10      147.08     18.11 o 
  -4  -6   6       89.44       93.08     15.28 o 
  -3  -6   6        2.83       12.86     24.41 o 
  -2  -6   6       22.57        8.88     17.01 o 
  -1  -6   6       66.43      110.61     17.75 o 
   0  -6   6      814.11      917.93     18.84 o 
   1  -6   6     1965.52     2022.19     29.17 o 
   2  -6   6     2899.13     3020.21     82.85 o 
   3  -6   6      173.29      213.51     22.93 o 
   4  -6   6       60.34       87.28     19.23 o 
   5  -6   6       35.37       22.19     17.75 o 
   6  -6   6      330.08      337.30     29.59 o 
   7  -6   6      375.09      331.38     29.59 o 
   8  -6   6        0.59      -11.84     22.19 o 
 -10  -5   6       13.38      -44.38     29.59 o 
  -9  -5   6       51.26       53.26     29.59 o 
  -8  -5   6       53.08       91.72     26.63 o 
  -7  -5   6       51.38       63.40     16.19 o 
  -6  -5   6       71.83       68.41     14.93 o 
  -5  -5   6      325.67      349.73     19.16 o 
  -4  -5   6      420.64      403.61     19.55 o 
  -3  -5   6     1192.46     1139.47     42.90 o 
  -2  -5   6      332.37      320.68     18.49 o 
  -1  -5   6      234.27      236.86     10.12 o 
   0  -5   6       39.38       55.16      7.77 o 
   1  -5   6      291.99      315.78     11.52 o 
   2  -5   6        2.09       -2.22      7.32 o 
   3  -5   6      120.78      123.44     12.00 o 
   4  -5   6        8.84       27.02      9.90 o 
   5  -5   6      783.37      788.51     34.03 o 
   6  -5   6       24.50       60.65     19.23 o 
   7  -5   6        8.42      -26.63     17.75 o 
   8  -5   6       12.94        2.96     20.71 o 
   9  -5   6       12.36       16.27     23.67 o 
 -10  -4   6        0.81      -29.59     28.11 o 
  -9  -4   6       71.94       99.12     32.55 o 
  -8  -4   6       23.37       35.51     25.15 o 
  -7  -4   6        0.13       13.26     14.53 o 
  -6  -4   6       16.62       -3.09     14.05 o 
  -5  -4   6      197.83      201.58     15.99 o 
  -4  -4   6       99.20       89.35     12.42 o 
  -3  -4   6       51.22       78.05     11.73 o 
  -2  -4   6        1.94       -2.22      8.17 o 
  -1  -4   6      342.18      390.12     10.86 o 
   0  -4   6     2730.10     2818.60     67.39 o 
   1  -4   6      811.65      799.52     15.59 o 
   2  -4   6       92.32      106.92      7.69 o 
   3  -4   6      480.79      424.01     15.14 o 
   4  -4   6       20.26       11.19     11.10 o 
   5  -4   6      420.62      368.84     16.64 o 
   6  -4   6      114.01      107.99     17.75 o 
   7  -4   6      223.93      218.95     23.67 o 
   8  -4   6       45.71       53.26     19.23 o 
   9  -4   6        0.22       41.42     22.19 o 
  10  -4   6        0.37        4.44     23.67 o 
 -10  -3   6        2.49       -1.48     28.11 o 
  -9  -3   6       94.33       73.97     31.07 o 
  -8  -3   6      111.80      142.02     29.59 o 
  -7  -3   6       75.83      100.60     16.64 o 
  -6  -3   6       15.55        7.33     12.00 o 
  -5  -3   6      388.13      328.64     17.69 o 
  -4  -3   6      853.93      753.85     44.38 o 
  -3  -3   6       19.17       13.31      8.17 o 
  -2  -3   6        7.96       29.31      8.17 o 
  -1  -3   6      218.44      252.77      8.61 o 
   0  -3   6      282.96      286.94     10.48 o 
   1  -3   6     1147.80     1105.91     17.04 o 
   2  -3   6     1948.73     2192.06     50.65 o 
   3  -3   6       40.05       67.39      8.37 o 
   4  -3   6       11.58       11.10      7.32 o 
   5  -3   6      154.73      166.41     12.00 o 
   6  -3   6        9.52       -7.40     13.31 o 
   7  -3   6       93.99       66.57     17.75 o 
   8  -3   6        0.84      -24.41     16.27 o 
   9  -3   6        0.67       14.79     20.71 o 
  10  -3   6        1.10      -11.84     22.19 o 
 -10  -2   6       11.97        2.96     31.07 o 
  -9  -2   6        4.48        1.48     25.15 o 
  -8  -2   6        0.38       29.59     22.19 o 
  -7  -2   6        1.18       -6.27     13.04 o 
  -6  -2   6      211.97      198.02     17.75 o 
  -5  -2   6      335.54      318.39     16.64 o 
  -4  -2   6     1288.28     1293.97     27.59 o 
  -3  -2   6       12.51       -4.89      6.74 o 
  -2  -2   6     2301.30     2539.42     38.17 o 
  -1  -2   6      356.19      433.11     14.73 o 
   0  -2   6     2000.96     2084.24     24.29 o 
   1  -2   6      689.71      692.05     12.45 o 
   2  -2   6      301.38      333.32     10.00 o 
   3  -2   6      487.65      641.56     15.23 o 
   4  -2   6      457.57      365.41     20.71 o 
   5  -2   6      818.21      745.61     29.59 o 
   6  -2   6      113.58       78.41     16.27 o 
   7  -2   6      354.11      261.85     23.67 o 
   8  -2   6      171.74      176.05     22.19 o 
   9  -2   6        0.26        2.96     19.23 o 
  10  -2   6       67.36       66.57     23.67 o 
  11  -2   6       78.09       79.89     28.11 o 
 -10  -1   6       43.86       32.55     29.59 o 
  -9  -1   6       47.44      107.99     29.59 o 
  -8  -1   6        5.76       -4.44     20.71 o 
  -7  -1   6       33.54       11.84     12.42 o 
  -6  -1   6        0.58        0.15     10.30 o 
  -5  -1   6      720.74      651.90     20.61 o 
  -4  -1   6      846.73      804.59     21.27 o 
  -3  -1   6     2403.07     2384.91     37.04 o 
  -2  -1   6      140.37      102.10      8.37 o 
  -1  -1   6      791.20      807.65     22.93 o 
   0  -1   6      814.31      976.23     14.32 o 
   1  -1   6      823.21      928.42     18.28 o 
   2  -1   6      126.37      163.46      5.67 o 
   3  -1   6      174.61      202.68     14.79 o 
   4  -1   6      170.61      144.98     13.31 o 
   5  -1   6       72.54       90.24     14.79 o 
   6  -1   6      732.01      676.08     28.11 o 
   7  -1   6      192.46      153.86     19.23 o 
   8  -1   6       83.37       93.20     19.23 o 
   9  -1   6      441.06      461.57     31.07 o 
  10  -1   6      319.75      383.16     31.07 o 
  11  -1   6        6.94       10.36     23.67 o 
 -10   0   6       10.68       10.36     31.07 o 
  -9   0   6       21.18       28.11     25.15 o 
  -8   0   6      141.82      143.50     26.63 o 
  -7   0   6        2.19       11.84     19.23 o 
  -6   0   6      182.81      210.99     14.93 o 
  -5   0   6      832.07      844.25     34.77 o 
  -4   0   6      546.61      488.70     24.41 o 
  -3   0   6      225.78      195.97     10.65 o 
  -2   0   6      418.08      491.04     25.89 o 
  -1   0   6      413.01      426.58     14.07 o 
   0   0   6     4572.00     4558.03     56.50 o 
   1   0   6     2922.90     2945.99     30.36 o 
   2   0   6     1363.08     1557.79     35.51 o 
   3   0   6      147.64      236.70     16.27 o 
   4   0   6     2509.63     2045.99     45.86 o 
   5   0   6     2305.51     1915.80     45.86 o 
   6   0   6      193.57      205.63     17.75 o 
   7   0   6      347.44      329.90     22.19 o 
   8   0   6      264.35      289.96     23.67 o 
   9   0   6        4.38        0.00     17.75 o 
  10   0   6      598.87      621.34     36.98 o 
  11   0   6      360.43      392.04     34.03 o 
  12   0   6       19.16       35.51     26.63 o 
 -10   1   6        1.00       17.75     31.07 o 
  -9   1   6       10.40       60.65     26.63 o 
  -8   1   6        1.90       -2.96     20.71 o 
  -7   1   6       32.89       54.74     20.71 o 
  -6   1   6      188.38      107.99     20.71 o 
  -5   1   6      400.59      310.58     31.81 o 
  -4   1   6     2345.86     2094.29     48.82 o 
  -3   1   6      788.51      705.32     17.42 o 
  -2   1   6     1276.66     1102.76     54.74 o 
  -1   1   6       87.62       64.52      8.58 o 
   0   1   6        5.13       32.44      4.86 o 
   1   1   6      410.62      406.34      9.90 o 
   2   1   6      471.58      634.15     12.04 o 
   3   1   6       10.87       20.71      7.40 o 
   4   1   6      547.00      631.70     23.67 o 
   5   1   6      585.16      508.39     11.60 o 
   6   1   6      205.33      196.76     17.75 o 
   7   1   6       59.51       72.49     14.79 o 
   8   1   6      103.70      109.47     17.75 o 
   9   1   6       56.03        5.92     16.27 o 
  10   1   6      122.09      124.27     22.19 o 
  11   1   6      201.55      236.70     29.59 o 
  12   1   6       13.21        1.48     23.67 o 
  -9   2   6       78.06       53.26     26.63 o 
  -8   2   6        2.69        7.40     23.67 o 
  -7   2   6       51.91       44.38     20.71 o 
  -6   2   6        3.25      -10.36     16.27 o 
  -5   2   6      245.74      242.62     23.67 o 
  -4   2   6      896.81      771.17     19.14 o 
  -3   2   6      440.48      357.49     13.12 o 
  -2   2   6        0.40       25.76     10.36 o 
  -1   2   6     4018.76     4621.44     56.95 o 
   0   2   6     7896.02     8052.28    130.19 o 
   1   2   6     4038.15     4162.00     71.75 o 
   2   2   6     1365.83     1356.59     32.55 o 
   3   2   6      306.70      406.58     10.65 o 
   4   2   6     1396.77     1337.49     22.93 o 
   5   2   6     1384.02     1226.15     21.30 o 
   6   2   6     3704.05     3398.82     56.22 o 
   7   2   6      365.00      334.34     22.19 o 
   8   2   6      305.86      264.81     23.67 o 
   9   2   6       10.95      -10.36     14.79 o 
  10   2   6       47.99       81.37     20.71 o 
  11   2   6       41.35      -11.84     20.71 o 
  12   2   6        0.66      -20.71     23.67 o 
  -9   3   6       57.60       96.16     29.59 o 
  -8   3   6      121.41      196.76     29.59 o 
  -7   3   6       30.10        2.96     20.71 o 
  -6   3   6      137.62      147.94     23.67 o 
  -5   3   6     1184.47     1029.65     41.42 o 
  -4   3   6      405.53      312.15     23.67 o 
  -3   3   6      792.11      766.70     22.19 o 
  -2   3   6       20.81       10.23     12.57 o 
  -1   3   6      683.50      768.47     31.07 o 
   0   3   6     1195.90     1482.34     35.51 o 
   1   3   6    11332.97    12765.59    196.76 o 
   2   3   6      247.45      320.82     10.30 o 
   3   3   6      822.26      985.44     39.94 o 
   4   3   6       44.36       58.25      7.10 o 
   5   3   6     1103.96     1249.84     23.79 o 
   6   3   6       26.52       14.05     18.49 o 
   7   3   6      539.02      539.19     29.59 o 
   8   3   6        2.93       29.59     16.27 o 
   9   3   6       11.13       26.63     17.75 o 
  10   3   6       84.15       85.80     20.71 o 
  11   3   6        6.92       11.84     20.71 o 
  12   3   6       21.56       26.63     23.67 o 
  -9   4   6       10.54      -10.36     28.11 o 
  -8   4   6        0.80       26.63     25.15 o 
  -7   4   6       27.04        5.92     20.71 o 
  -6   4   6        8.11       -1.48     20.71 o 
  -5   4   6     1374.20     1409.85     48.82 o 
  -4   4   6     2476.58     2310.79     60.65 o 
  -3   4   6       62.35       76.93     16.27 o 
  -2   4   6       30.75       65.23      7.61 o 
  -1   4   6      938.13     1051.85     48.82 o 
   0   4   6      101.01      156.81     13.31 o 
   1   4   6     3745.76     3902.61     71.01 o 
   2   4   6     3378.17     3665.91     66.57 o 
   3   4   6        1.94       43.04      6.74 o 
   4   4   6      552.51      599.11     30.33 o 
   5   4   6     2480.15     2295.16     47.34 o 
   6   4   6     2069.92     1996.10     33.89 o 
   7   4   6      879.77      894.74     48.82 o 
   8   4   6      838.21      761.88     35.51 o 
   9   4   6        3.06      -22.19     16.27 o 
  10   4   6       30.98      -11.84     17.75 o 
  11   4   6       59.27       84.32     23.67 o 
  12   4   6       22.09      107.99     26.63 o 
  -8   5   6       41.31       97.64     28.11 o 
  -7   5   6        7.46      -19.23     20.71 o 
  -6   5   6      165.60      201.20     26.63 o 
  -5   5   6       16.61       36.98     19.23 o 
  -4   5   6     1428.52     1335.88     45.86 o 
  -3   5   6     1471.78     1284.10     42.90 o 
  -2   5   6      214.46      205.63     19.23 o 
  -1   5   6     1631.41     1689.45     44.38 o 
   0   5   6      210.88      238.18     16.27 o 
   1   5   6      227.34      155.34     13.31 o 
   2   5   6      375.43      384.64     19.23 o 
   3   5   6        8.75       -1.48      8.88 o 
   4   5   6      337.14      377.29     14.65 o 
   5   5   6       27.25       52.43     10.36 o 
   6   5   6       51.65       68.66      9.90 o 
   7   5   6      226.28      232.55     16.27 o 
   8   5   6      224.66      263.19     17.78 o 
   9   5   6      461.94      500.03     32.55 o 
  10   5   6       53.74       17.75     20.71 o 
  11   5   6        1.88       10.36     20.71 o 
  12   5   6       19.01       23.67     22.19 o 
  -8   6   6        2.51       20.71     26.63 o 
  -7   6   6       19.03       42.90     25.15 o 
  -6   6   6       18.86       11.84     22.19 o 
  -5   6   6       93.85       73.97     23.67 o 
  -4   6   6        3.23      -17.75     16.27 o 
  -3   6   6        9.42        8.88     16.27 o 
  -2   6   6      162.32      179.01     19.23 o 
  -1   6   6      167.78      205.63     19.23 o 
   0   6   6      822.26      960.12     32.55 o 
   1   6   6     3056.94     3201.38     66.57 o 
   2   6   6        6.35        2.96     11.84 o 
   3   6   6      348.34      378.72     20.71 o 
   4   6   6      804.53      847.57     22.93 o 
   5   6   6      529.86      541.32     26.63 o 
   6   6   6      987.87      973.98     36.24 o 
   7   6   6     1166.77     1129.33     28.24 o 
   8   6   6      264.90      219.75     16.74 o 
   9   6   6      240.53      225.79     22.19 o 
  10   6   6       15.60       19.23     22.19 o 
  11   6   6       51.31       50.30     25.15 o 
  12   6   6       87.09       38.46     26.63 o 
  -7   7   6       18.60        5.92     25.15 o 
  -6   7   6      124.60       62.13     25.15 o 
  -5   7   6       68.65       25.15     22.19 o 
  -4   7   6      100.12       73.97     20.71 o 
  -3   7   6      467.17      378.72     29.59 o 
  -2   7   6      191.95      153.86     20.71 o 
  -1   7   6      465.53      539.97     29.59 o 
   0   7   6      130.71      170.13     19.23 o 
   1   7   6      627.96      646.49     29.59 o 
   2   7   6      289.55      349.13     25.15 o 
   3   7   6      909.40      952.72     34.03 o 
   4   7   6       46.13       28.11     13.31 o 
   5   7   6       15.31       11.84      9.41 o 
   6   7   6       92.75       94.99     13.04 o 
   7   7   6        8.11        9.51     10.65 o 
   8   7   6       38.74       61.31     14.09 o 
   9   7   6       15.83       11.20     14.53 o 
  10   7   6       45.87      107.99     25.15 o 
  11   7   6        3.99      -16.27     22.19 o 
  12   7   6        0.42        8.88     23.67 o 
  -7   8   6       19.19        8.88     26.63 o 
  -6   8   6       86.68      103.56     28.11 o 
  -5   8   6       17.49       16.27     22.19 o 
  -4   8   6      440.60      430.50     32.55 o 
  -3   8   6       58.28       72.49     20.71 o 
  -2   8   6        2.94       13.31     17.75 o 
  -1   8   6      333.64      383.16     28.11 o 
   0   8   6     1125.70     1180.55     42.90 o 
   1   8   6      387.05      426.06     28.11 o 
   2   8   6        0.72        2.96     14.79 o 
   3   8   6       25.90       13.31     16.27 o 
   4   8   6     1237.26     1193.86     41.42 o 
   5   8   6      650.97      630.22     32.55 o 
   6   8   6     1157.42     1119.43     29.80 o 
   7   8   6      194.47      198.51     17.24 o 
   8   8   6        8.58        3.21     12.42 o 
   9   8   6      142.11       92.57     17.24 o 
  10   8   6       71.75       40.83     18.11 o 
  11   8   6       26.92      -23.67     23.67 o 
  12   8   6       11.68       14.79     28.11 o 
  -6   9   6       58.24       66.57     28.11 o 
  -5   9   6      139.45      142.02     31.07 o 
  -4   9   6      115.10      122.79     26.63 o 
  -3   9   6       78.13       94.68     23.67 o 
  -2   9   6       84.85       93.20     22.19 o 
  -1   9   6       54.38       38.46     19.23 o 
   0   9   6      282.46      309.19     26.63 o 
   1   9   6      578.41      542.93     32.55 o 
   2   9   6      450.29      420.14     29.59 o 
   3   9   6      687.72      670.16     35.51 o 
   4   9   6       48.95       84.32     20.71 o 
   5   9   6        5.89       28.11     17.75 o 
   6   9   6       36.57       59.87     14.09 o 
   7   9   6        0.27       25.45     13.04 o 
   8   9   6      219.24      230.93     31.81 o 
   9   9   6      394.39      419.09     23.99 o 
  10   9   6       31.51       56.60     18.28 o 
  11   9   6       12.12       -5.92     26.63 o 
  12   9   6        5.51       25.15     28.11 o 
  -5  10   6      119.86      127.23     31.07 o 
  -4  10   6      163.92      158.29     29.59 o 
  -3  10   6       72.41       63.61     25.15 o 
  -2  10   6        2.73      -31.07     20.71 o 
  -1  10   6      789.42      727.86     41.42 o 
   0  10   6      317.56      380.20     31.07 o 
   1  10   6      105.15      143.50     23.67 o 
   2  10   6        0.96       16.27     19.23 o 
   3  10   6      174.49      127.23     25.15 o 
   4  10   6      512.88      431.98     32.55 o 
   5  10   6     1522.00     1513.41     53.26 o 
   6  10   6      415.24      423.10     32.55 o 
   7  10   6      267.69      258.01     27.37 o 
   8  10   6       64.73       29.25     15.99 o 
   9  10   6        0.07        9.07     15.59 o 
  10  10   6        1.34      -16.77     17.24 o 
  11  10   6        4.86      -15.09     20.61 o 
  -4  11   6       95.23       54.74     31.07 o 
  -3  11   6        2.72      -19.23     26.63 o 
  -2  11   6      204.98      176.05     31.07 o 
  -1  11   6        0.52        1.48     23.67 o 
   0  11   6      365.03      307.71     32.55 o 
   1  11   6      203.18      181.96     28.11 o 
   2  11   6      118.46      158.29     28.11 o 
   3  11   6       13.21        2.96     20.71 o 
   4  11   6      206.31      208.59     28.11 o 
   5  11   6       31.32       42.90     22.19 o 
   6  11   6       16.46       19.23     22.19 o 
   7  11   6        4.02       -0.37     14.53 o 
   8  11   6       16.68        9.89     16.35 o 
   9  11   6       11.32        5.40     17.69 o 
  10  11   6       13.74       -2.52     23.67 o 
  11  11   6        5.53      -28.77     20.61 o 
  -3  12   6       12.14       19.23     28.11 o 
  -2  12   6       21.68       16.27     28.11 o 
  -1  12   6        1.11       -1.48     28.11 o 
   0  12   6       81.93       81.37     28.11 o 
   1  12   6      128.24      173.09     31.07 o 
   2  12   6      138.74      103.56     28.11 o 
   3  12   6        1.52      -32.55     22.19 o 
   4  12   6       96.94      124.27     28.11 o 
   5  12   6      225.59      278.12     35.51 o 
   6  12   6      248.18      257.41     34.03 o 
   7  12   6       86.72       88.08     25.89 o 
   8  12   6       42.14       28.85     18.06 o 
   9  12   6       19.01       12.02     19.90 o 
  10  12   6       43.99       57.07     20.84 o 
  -1  13   6        0.94        5.92     29.59 o 
   0  13   6        7.37        7.40     28.11 o 
   1  13   6      154.93       94.68     31.07 o 
   2  13   6        8.03       42.90     28.11 o 
   3  13   6        1.75       25.15     28.11 o 
   4  13   6       50.60       65.09     28.11 o 
   5  13   6       37.59        1.48     26.63 o 
   6  13   6        1.54      -37.72     25.15 o 
   7  13   6       48.95       34.03     32.55 o 
   8  13   6       10.09       19.80     29.59 o 
   9  13   6        0.12        5.51     20.22 o 
   1  14   6       19.86       28.11     35.51 o 
   2  14   6       47.39       35.51     31.07 o 
   3  14   6        3.06        7.40     29.59 o 
   4  14   6       42.74       65.09     32.55 o 
   5  14   6      143.60      165.69     35.51 o 
   6  14   6      129.11      177.53     36.98 o 
   7  14   6      144.21      121.31     36.98 o 
  -3 -11   7       48.35       29.59     31.07 o 
  -2 -11   7        8.39       13.31     26.63 o 
  -6 -10   7       32.22       56.22     35.51 o 
  -5 -10   7       14.25       -0.90     21.27 o 
  -4 -10   7       96.23       49.90     36.24 o 
  -3 -10   7        3.29      -27.59     20.71 o 
  -2 -10   7       63.31       48.82     25.15 o 
  -1 -10   7       67.48       66.57     25.15 o 
   2 -10   7        2.30       -7.40     22.19 o 
   3 -10   7        8.38      -29.59     22.19 o 
  -7  -9   7       15.58       11.84     34.03 o 
  -6  -9   7        1.94       24.94     21.30 o 
  -5  -9   7      373.38      288.09     26.29 o 
  -4  -9   7       60.27       52.60     18.59 o 
  -3  -9   7       37.22       18.19     19.97 o 
  -2  -9   7      101.67       59.67     18.48 o 
  -1  -9   7       63.11       65.09     22.19 o 
   0  -9   7       59.57       69.53     22.19 o 
   2  -9   7        1.90       16.27     20.71 o 
   3  -9   7       15.44       44.38     23.67 o 
   4  -9   7       21.76       16.27     22.19 o 
   5  -9   7       50.22       54.74     26.63 o 
  -8  -8   7        0.32       71.01     35.51 o 
  -7  -8   7       34.20       25.15     32.55 o 
  -6  -8   7      183.33      187.09     23.38 o 
  -5  -8   7      145.84      205.12     45.86 o 
  -4  -8   7        8.06        4.98     17.05 o 
  -3  -8   7       14.42       -3.87     15.99 o 
  -2  -8   7       13.09       -1.38     14.50 o 
  -1  -8   7      106.01      105.04     22.19 o 
   0  -8   7      190.77      180.48     22.19 o 
   1  -8   7        3.63       -1.48     12.55 o 
   2  -8   7        0.22        4.44     17.75 o 
   3  -8   7        6.85      -14.79     17.75 o 
   4  -8   7       86.59       63.61     22.19 o 
   5  -8   7       17.45        1.48     20.71 o 
   6  -8   7        9.03        1.48     23.67 o 
  -8  -7   7       24.77       87.28     34.03 o 
  -7  -7   7       75.31      110.30     21.89 o 
  -6  -7   7        4.49       17.54     17.75 o 
  -5  -7   7       47.90       40.26     16.67 o 
  -4  -7   7       19.74        4.39     15.59 o 
  -3  -7   7       55.35       65.97     15.59 o 
  -2  -7   7      693.84      620.50     36.98 o 
  -1  -7   7      177.27      178.78     17.05 o 
   0  -7   7        0.97        7.40     16.27 o 
   1  -7   7      664.49      711.63     34.03 o 
   2  -7   7      193.45      239.75     16.74 o 
   3  -7   7       68.01       82.85     19.23 o 
   4  -7   7      375.28      452.69     31.07 o 
   5  -7   7       19.45       32.55     20.71 o 
   6  -7   7        2.28      -25.15     20.71 o 
   7  -7   7       23.90       59.18     25.15 o 
  -9  -6   7        0.87       35.51     31.07 o 
  -8  -6   7        8.71       66.57     32.55 o 
  -7  -6   7       53.18       35.72     18.28 o 
  -6  -6   7       31.77       44.84     25.89 o 
  -5  -6   7       67.24       94.47     16.35 o 
  -4  -6   7       61.95       29.93     13.12 o 
  -3  -6   7      167.02      143.46     15.28 o 
  -2  -6   7      212.79      207.88     16.35 o 
  -1  -6   7      210.79      179.30     15.99 o 
   0  -6   7     1346.66     1237.24     53.81 o 
   1  -6   7       56.23       74.14     10.95 o 
   2  -6   7     1506.95     1532.28     36.98 o 
   3  -6   7      227.82      271.54     15.69 o 
   4  -6   7      269.87      242.62     23.67 o 
   5  -6   7      133.55      159.77     23.67 o 
   6  -6   7        5.74      -13.31     19.23 o 
   7  -6   7        8.23       -5.92     20.71 o 
   8  -6   7       12.58       41.42     25.15 o 
  -9  -5   7        8.39        5.92     32.55 o 
  -8  -5   7        1.61       25.15     28.11 o 
  -7  -5   7       15.04        0.20     15.59 o 
  -6  -5   7       30.74       35.81     15.14 o 
  -5  -5   7       23.17       18.89     13.48 o 
  -4  -5   7        3.00       16.21     11.84 o 
  -3  -5   7      605.38      491.88     36.98 o 
  -2  -5   7      608.95      551.15     21.27 o 
  -1  -5   7      652.01      615.49     31.07 o 
   0  -5   7        1.43       -0.82      9.22 o 
   1  -5   7       10.19       16.71      8.85 o 
   2  -5   7      268.49      287.45     18.49 o 
   3  -5   7     7625.67     7790.70     94.67 o 
   4  -5   7      288.45      332.58     16.19 o 
   5  -5   7       52.84       45.86     17.75 o 
   6  -5   7        6.36        5.92     17.75 o 
   7  -5   7        0.74       22.19     19.23 o 
   8  -5   7        4.11       19.23     22.19 o 
   9  -5   7       13.00       -2.96     23.67 o 
  -9  -4   7       19.03        1.48     31.07 o 
  -8  -4   7       92.31       34.03     29.59 o 
  -7  -4   7       86.96       98.58     17.75 o 
  -6  -4   7      139.72      196.72     34.77 o 
  -5  -4   7      191.73      212.90     15.99 o 
  -4  -4   7        7.56        0.86     16.27 o 
  -3  -4   7        3.39       -7.89      9.24 o 
  -2  -4   7        5.91       10.36     14.05 o 
  -1  -4   7      211.95      174.03     13.04 o 
   0  -4   7      269.94      219.32      9.51 o 
   1  -4   7       12.03       25.85      6.73 o 
   2  -4   7      145.58      137.46     10.95 o 
   3  -4   7      196.98      210.00     27.37 o 
   4  -4   7       28.87       23.83      9.90 o 
   5  -4   7      128.05      125.29     13.04 o 
   6  -4   7       18.55       10.36     16.27 o 
   7  -4   7      115.29      113.91     22.19 o 
   8  -4   7       50.33       81.37     22.19 o 
   9  -4   7       10.06       39.94     22.19 o 
  -9  -3   7        0.16      -37.72     25.15 o 
  -8  -3   7      115.69       51.78     29.59 o 
  -7  -3   7      337.04      314.52     21.67 o 
  -6  -3   7        2.23       -8.36     12.00 o 
  -5  -3   7      167.73      215.12     26.63 o 
  -4  -3   7      366.96      356.60     17.05 o 
  -3  -3   7        5.48       22.19      9.41 o 
  -2  -3   7     1574.17     1464.84     28.75 o 
  -1  -3   7      160.71      110.95     10.46 o 
   0  -3   7      604.17      500.63     12.18 o 
   1  -3   7       74.32       62.75      9.56 o 
   2  -3   7      736.60      750.10     25.89 o 
   3  -3   7      665.89      637.99     20.71 o 
   4  -3   7     1084.23     1098.40     48.82 o 
   5  -3   7      142.25      173.32     16.27 o 
   6  -3   7       64.67       73.24     11.51 o 
   7  -3   7        6.37       23.67     17.75 o 
   8  -3   7      131.22      149.42     23.67 o 
   9  -3   7      250.32      242.62     28.11 o 
  10  -3   7      171.23      180.48     29.59 o 
 -10  -2   7        0.15       -1.48     31.07 o 
  -9  -2   7        7.94       -5.92     26.63 o 
  -8  -2   7        1.57       19.23     25.15 o 
  -7  -2   7      935.65      982.10     30.74 o 
  -6  -2   7      455.61      465.30     28.11 o 
  -5  -2   7      224.61      283.43     17.05 o 
  -4  -2   7      171.45      158.43     13.04 o 
  -3  -2   7       58.17       55.56      9.90 o 
  -2  -2   7     2442.56     2407.28     38.17 o 
  -1  -2   7      778.68      751.56     17.79 o 
   0  -2   7      850.14      802.82     17.90 o 
   1  -2   7      454.79      401.35     10.71 o 
   2  -2   7       42.07       56.18      5.37 o 
   3  -2   7      164.68      127.50     10.46 o 
   4  -2   7      313.83      279.89     13.60 o 
   5  -2   7        2.79        4.44     13.31 o 
   6  -2   7       70.98       84.32     16.27 o 
   7  -2   7       40.73       69.53     16.27 o 
   8  -2   7        2.68       13.31     17.75 o 
   9  -2   7        0.42      -24.41     16.27 o 
  10  -2   7       73.50      119.83     25.15 o 
  11  -2   7        0.38       16.27     25.15 o 
 -10  -1   7       11.60       -8.88     29.59 o 
  -9  -1   7       81.21       91.72     32.55 o 
  -8  -1   7       13.06       -7.40     23.67 o 
  -7  -1   7        4.59       14.63     13.86 o 
  -6  -1   7      343.16      408.46     20.22 o 
  -5  -1   7       22.71       14.79     10.30 o 
  -4  -1   7       18.78       22.68      9.24 o 
  -3  -1   7       17.98       17.16      7.39 o 
  -2  -1   7     1252.54     1134.90     23.99 o 
  -1  -1   7        6.25       13.47      4.45 o 
   0  -1   7      233.17      219.77      8.52 o 
   1  -1   7     1021.39     1153.01     16.62 o 
   2  -1   7      678.61      666.71     16.15 o 
   3  -1   7     1758.00     1761.94     41.42 o 
   4  -1   7     1119.35     1008.94     31.07 o 
   5  -1   7      963.05      954.20     32.55 o 
   6  -1   7      140.72      207.11     20.71 o 
   7  -1   7        4.57       -7.40     14.79 o 
   8  -1   7       56.75       53.26     16.27 o 
   9  -1   7       14.15       10.36     17.75 o 
  10  -1   7       35.57       81.37     22.19 o 
  11  -1   7      122.21      131.66     28.11 o 
  -9   0   7        3.84        0.00     26.63 o 
  -8   0   7       27.73       47.34     23.67 o 
  -7   0   7       23.86       32.55     22.19 o 
  -6   0   7      355.81      399.01     19.55 o 
  -5   0   7      105.35      134.87     17.01 o 
  -4   0   7       11.67       39.42      9.57 o 
  -3   0   7      146.71      162.12     14.05 o 
  -2   0   7     2532.50     2300.51     35.52 o 
  -1   0   7      616.18      533.16     10.76 o 
   0   0   7     3126.44     3122.67     53.42 o 
   1   0   7      621.84      621.69     11.71 o 
   2   0   7        0.64       11.84      4.44 o 
   3   0   7      979.68      896.51     28.11 o 
   4   0   7      496.68      403.87     20.71 o 
   5   0   7     1070.48     1068.11     34.03 o 
   6   0   7     1312.01     1338.84     39.94 o 
   7   0   7        2.86       22.19     14.79 o 
   8   0   7      168.96      211.55     23.67 o 
   9   0   7      182.57      220.43     25.15 o 
  10   0   7      108.29       90.24     23.67 o 
  11   0   7        1.50      -13.31     22.19 o 
  -9   1   7       24.42       41.42     28.11 o 
  -8   1   7       15.64        8.88     25.15 o 
  -7   1   7       80.03      125.75     25.15 o 
  -6   1   7      103.03      136.10     23.67 o 
  -5   1   7      228.28      250.62     14.50 o 
  -4   1   7      157.65      166.73     12.42 o 
  -3   1   7     1139.01     1047.11     22.73 o 
  -2   1   7      889.06      836.96     14.31 o 
  -1   1   7      703.04      664.56     12.18 o 
   0   1   7        6.94       -1.48      3.92 o 
   1   1   7       16.46       29.32      5.23 o 
   2   1   7     1451.80     1304.47     19.90 o 
   3   1   7     1161.95      961.60     28.11 o 
   4   1   7     2291.71     2202.80     50.30 o 
   5   1   7     1562.82     1603.65     42.90 o 
   6   1   7      280.55      273.69     20.71 o 
   7   1   7      582.59      500.03     26.63 o 
   8   1   7       18.72       34.03     16.27 o 
   9   1   7       10.85       53.26     19.23 o 
  10   1   7       54.92       59.18     22.19 o 
  11   1   7        7.42        0.00     22.19 o 
  12   1   7       23.03        2.96     25.15 o 
  -9   2   7       42.46       11.84     28.11 o 
  -8   2   7       11.25       11.84     23.67 o 
  -7   2   7      401.10      424.58     34.03 o 
  -6   2   7      131.82      204.15     25.15 o 
  -5   2   7      250.41      355.05     28.11 o 
  -4   2   7       85.50      129.44     14.79 o 
  -3   2   7      337.11      298.26     13.12 o 
  -2   2   7     1066.62      992.80     21.27 o 
  -1   2   7     2146.98     1941.21     45.12 o 
   0   2   7      529.46      420.86     10.44 o 
   1   2   7     2366.26     2483.95     65.83 o 
   2   2   7       39.95       53.69      5.68 o 
   3   2   7      508.27      484.90     12.04 o 
   4   2   7      538.09      496.89     12.31 o 
   5   2   7      204.16      183.44     17.75 o 
   6   2   7      464.22      424.58     25.15 o 
   7   2   7        1.16        5.92     14.79 o 
   8   2   7       94.39       96.16     19.23 o 
   9   2   7        2.28       36.98     17.75 o 
  10   2   7       78.89       99.12     22.19 o 
  11   2   7       83.10      124.27     25.15 o 
  12   2   7        1.10        5.92     25.15 o 
  -9   3   7        0.07        2.96     31.07 o 
  -8   3   7      103.81      127.23     29.59 o 
  -7   3   7      159.65      232.26     29.59 o 
  -6   3   7       41.88       75.45     22.19 o 
  -5   3   7       10.49       25.15     20.71 o 
  -4   3   7     2378.97     2355.18     62.13 o 
  -3   3   7     1116.54     1143.98     48.08 o 
  -2   3   7      914.95      875.26     19.55 o 
  -1   3   7     1988.58     1881.20     30.28 o 
   0   3   7      538.20      689.39     23.67 o 
   1   3   7     3207.00     3220.89     42.89 o 
   2   3   7      695.10      470.44     19.23 o 
   3   3   7     2382.61     2129.58     31.17 o 
   4   3   7     2961.25     2737.50     37.91 o 
   5   3   7       86.50      110.51     12.57 o 
   6   3   7       64.72       84.32     16.27 o 
   7   3   7      638.15      579.92     29.59 o 
   8   3   7       25.25       38.46     17.75 o 
   9   3   7       74.77      105.04     20.71 o 
  10   3   7       71.72       91.72     22.19 o 
  11   3   7       10.96        5.92     20.71 o 
  12   3   7        7.40       41.42     25.15 o 
  -8   4   7       35.17       39.94     26.63 o 
  -7   4   7       49.74       93.20     26.63 o 
  -6   4   7       40.34       76.93     22.19 o 
  -5   4   7      312.62      319.55     28.11 o 
  -4   4   7      184.16      158.29     22.19 o 
  -3   4   7     3248.28     3041.61     69.53 o 
  -2   4   7      795.25      638.95     17.42 o 
  -1   4   7     1533.96     1426.54     25.90 o 
   0   4   7      929.01      877.27     28.11 o 
   1   4   7      226.35      235.22     16.27 o 
   2   4   7      250.11      276.12     12.00 o 
   3   4   7        1.75       10.36      7.40 o 
   4   4   7       86.96       90.46      8.37 o 
   5   4   7      102.48      102.25      9.62 o 
   6   4   7        2.82        4.18      8.85 o 
   7   4   7       21.52       35.51     16.27 o 
   8   4   7       22.47       65.09     17.75 o 
   9   4   7        0.17      -11.84     17.75 o 
  10   4   7        2.18        4.44     19.23 o 
  11   4   7        0.48        4.44     20.71 o 
  12   4   7        2.44        2.96     23.67 o 
  -8   5   7      150.80      119.83     31.07 o 
  -7   5   7      121.84      107.99     29.59 o 
  -6   5   7       69.33      109.47     25.15 o 
  -5   5   7       32.50       45.86     20.71 o 
  -4   5   7     1286.70     1198.30     45.86 o 
  -3   5   7      638.88      636.13     34.03 o 
  -2   5   7      844.97      800.35     32.55 o 
  -1   5   7     1477.50     1428.36     26.29 o 
   0   5   7      276.84      266.29     19.23 o 
   1   5   7     1022.16     1034.09     31.07 o 
   2   5   7     1320.53     1162.79     32.55 o 
   3   5   7     3254.30     3018.18     44.38 o 
   4   5   7     1960.64     1978.48     32.84 o 
   5   5   7     1550.58     1501.92     28.64 o 
   6   5   7      238.47      289.01     15.14 o 
   7   5   7       39.30       83.25     12.00 o 
   8   5   7     1029.03      955.68     39.94 o 
   9   5   7       59.66       91.72     22.19 o 
  10   5   7       71.55       54.74     23.67 o 
  11   5   7        6.43      -11.84     20.71 o 
  12   5   7        0.54        1.48     22.19 o 
  -7   6   7       28.71       35.51     26.63 o 
  -6   6   7      185.51      288.48     32.55 o 
  -5   6   7        1.62        1.48     20.71 o 
  -4   6   7       20.02       28.11     19.23 o 
  -3   6   7       30.00       14.79     17.75 o 
  -2   6   7      316.09      247.06     22.19 o 
  -1   6   7     1401.06     1328.48     41.42 o 
   0   6   7      315.50      287.00     20.71 o 
   1   6   7      278.04      312.15     20.71 o 
   2   6   7       81.73       88.76     13.31 o 
   3   6   7       91.24      133.14     14.79 o 
   4   6   7       90.85       70.57      9.90 o 
   5   6   7        0.37       14.79      9.41 o 
   6   6   7        2.41       20.71     10.46 o 
   7   6   7       22.37      -13.46     10.95 o 
   8   6   7        6.80       20.71     16.27 o 
   9   6   7       71.48       38.46     20.71 o 
  10   6   7       14.58      -10.36     20.71 o 
  11   6   7       87.87       57.70     25.15 o 
  12   6   7        2.27       29.59     25.15 o 
  -7   7   7       43.61       10.36     29.59 o 
  -6   7   7       59.21       41.42     25.15 o 
  -5   7   7        6.66       25.15     22.19 o 
  -4   7   7        0.55       11.84     20.71 o 
  -3   7   7        6.11      -13.31     17.75 o 
  -2   7   7     1440.73     1395.06     47.34 o 
  -1   7   7      350.82      358.01     25.15 o 
   0   7   7      103.10      144.33     13.60 o 
   1   7   7        4.42        8.88     13.31 o 
   2   7   7     1924.26     1710.17     47.34 o 
   3   7   7     1329.04     1177.59     36.98 o 
   4   7   7     5236.93     4763.61     93.20 o 
   5   7   7      185.85      143.78     14.05 o 
   6   7   7       32.86       30.33     11.51 o 
   7   7   7      401.02      454.05     20.71 o 
   8   7   7      955.51     1019.43     30.34 o 
   9   7   7      368.96      458.61     34.03 o 
  10   7   7      345.34      368.37     34.03 o 
  11   7   7       12.07      -25.15     23.67 o 
  12   7   7       75.93       50.30     28.11 o 
  -6   8   7      180.62      245.58     35.51 o 
  -5   8   7       32.83       72.49     26.63 o 
  -4   8   7       10.99      -14.79     20.71 o 
  -3   8   7      220.83      196.76     28.11 o 
  -2   8   7      447.96      363.93     28.11 o 
  -1   8   7      561.60      597.67     34.03 o 
   0   8   7      488.04      434.94     29.59 o 
   1   8   7       43.85       42.90     16.27 o 
   2   8   7      339.75      273.69     23.67 o 
   3   8   7       71.89       97.64     17.75 o 
   4   8   7      218.19      221.91     23.67 o 
   5   8   7     1865.06     1853.35     38.17 o 
   6   8   7        6.79       -5.92     17.75 o 
   7   8   7        1.31       -7.98     12.00 o 
   8   8   7       61.08       52.80     15.14 o 
   9   8   7       57.84       40.54     15.59 o 
  10   8   7      141.18      105.04     26.63 o 
  11   8   7      142.39      158.29     29.59 o 
  12   8   7       15.59      -23.67     26.63 o 
  -5   9   7       20.89       20.71     26.63 o 
  -4   9   7        5.82      -13.31     22.19 o 
  -3   9   7       50.49       25.15     22.19 o 
  -2   9   7      136.11      107.99     23.67 o 
  -1   9   7      400.50      411.27     31.07 o 
   0   9   7        1.14       10.36     17.75 o 
   1   9   7       40.77       44.38     20.71 o 
   2   9   7      549.31      575.48     34.03 o 
   3   9   7      420.30      387.60     29.59 o 
   4   9   7     1616.61     1677.62     53.26 o 
   5   9   7      705.70      662.76     35.51 o 
   6   9   7       44.65       49.04     14.09 o 
   7   9   7      175.33      262.12     33.29 o 
   8   9   7      282.27      320.22     21.43 o 
   9   9   7      390.60      403.47     28.85 o 
  10   9   7      108.67      103.56     26.63 o 
  11   9   7       95.26       82.85     28.11 o 
  -4  10   7        2.74       10.99     29.59 o 
  -3  10   7      210.24      205.63     31.07 o 
  -2  10   7       77.38       85.80     25.15 o 
  -1  10   7      446.67      436.42     34.03 o 
   0  10   7      243.62      252.97     28.11 o 
   1  10   7        6.48        0.00     19.23 o 
   2  10   7       16.07       -5.92     19.23 o 
   3  10   7      321.67      258.89     26.63 o 
   4  10   7      116.51       91.72     23.67 o 
   5  10   7      275.87      355.05     31.07 o 
   6  10   7       24.69       28.98     14.09 o 
   7  10   7        1.54       23.72     14.53 o 
   8  10   7        7.69        6.08     14.53 o 
   9  10   7       40.96       26.86     16.64 o 
  10  10   7       48.10        4.77     18.48 o 
  11  10   7       91.42       99.12     29.59 o 
  -3  11   7       22.47       20.71     29.59 o 
  -2  11   7       27.65       48.82     26.63 o 
  -1  11   7       81.89       93.20     26.63 o 
   0  11   7        0.31      -14.79     22.19 o 
   1  11   7      123.04       90.24     25.15 o 
   2  11   7      259.75      224.87     29.59 o 
   3  11   7      204.88      162.73     26.63 o 
   4  11   7      259.02      279.60     31.07 o 
   5  11   7        2.49       26.63     23.67 o 
   6  11   7        7.65       45.86     25.15 o 
   7  11   7       24.88       27.82     15.99 o 
   8  11   7      136.55      163.03     20.38 o 
   9  11   7       69.92      106.50     41.42 o 
  10  11   7       91.84      161.42     62.13 o 
  -2  12   7      127.93      158.29     35.51 o 
  -1  12   7       67.63       90.24     31.07 o 
   0  12   7      131.71      137.58     32.55 o 
   1  12   7       61.65       88.76     28.11 o 
   2  12   7       23.93       17.75     28.11 o 
   3  12   7      161.08      122.79     28.11 o 
   4  12   7      109.54      125.75     28.11 o 
   5  12   7        2.04       17.75     25.15 o 
   6  12   7       60.32       63.61     26.63 o 
   7  12   7       52.63       58.01     36.24 o 
   8  12   7       11.80        2.29     17.05 o 
   9  12   7        1.28      -16.91     30.33 o 
  10  12   7       28.36       -3.39     19.55 o 
   0  13   7       34.37       25.15     32.55 o 
   1  13   7       33.98        4.44     31.07 o 
   2  13   7       42.62       36.98     28.11 o 
   3  13   7      109.84      128.71     31.07 o 
   4  13   7       94.25      118.35     31.07 o 
   5  13   7       21.14       38.46     28.11 o 
   6  13   7       22.57       31.07     28.11 o 
   7  13   7      124.59      169.15     24.41 o 
   8  13   7      159.30      203.52     23.38 o 
   2  14   7        2.49      -38.46     29.59 o 
   3  14   7       35.86       11.84     31.07 o 
   4  14   7       43.05       14.79     31.07 o 
   5  14   7        1.12      -20.71     31.07 o 
   6  14   7       41.02       29.59     31.07 o 
  -4 -10   8       12.41       -2.96     26.63 o 
  -3 -10   8        9.73       36.98     26.63 o 
  -2 -10   8       17.69       17.75     25.15 o 
  -1 -10   8       49.66       28.11     25.15 o 
   0 -10   8       22.70       20.71     23.67 o 
  -6  -9   8       18.11       56.38     23.10 o 
  -5  -9   8       63.31       45.39     21.27 o 
  -4  -9   8      191.08      218.37     24.85 o 
  -3  -9   8       34.14       20.71     22.19 o 
  -2  -9   8       45.08       38.46     23.67 o 
  -1  -9   8        0.38       11.84     20.71 o 
   0  -9   8       45.82       42.90     23.67 o 
   1  -9   8      218.93      267.77     29.59 o 
   3  -9   8       28.43        2.96     25.15 o 
   4  -9   8        2.54       23.67     23.67 o 
  -7  -8   8       30.78       39.94     34.03 o 
  -6  -8   8        2.46       21.37     28.85 o 
  -5  -8   8        1.27      -26.63     17.75 o 
  -4  -8   8       55.44       47.58     18.83 o 
  -3  -8   8       11.27        7.77     15.87 o 
  -2  -8   8        1.51      -26.63     17.75 o 
  -1  -8   8       10.89       -7.40     19.23 o 
   0  -8   8       85.83       87.28     22.19 o 
   1  -8   8       66.25       82.85     20.71 o 
   2  -8   8      522.04      585.51     25.11 o 
   3  -8   8      177.63      202.68     28.11 o 
   4  -8   8        7.33       16.27     22.19 o 
   5  -8   8        0.84        7.40     22.19 o 
  -7  -7   8       15.28        6.72     26.63 o 
  -6  -7   8        1.25       22.70     19.97 o 
  -5  -7   8       29.01       31.23     18.48 o 
  -4  -7   8      153.67      136.21     23.67 o 
  -3  -7   8      175.85      207.95     19.97 o 
  -2  -7   8      100.60       73.11     23.67 o 
  -1  -7   8       11.38       31.07     17.75 o 
   0  -7   8       47.79       59.18     19.23 o 
   1  -7   8        3.80       -2.96     16.27 o 
   2  -7   8        1.78      -12.57     11.51 o 
   3  -7   8        4.85       -9.62     12.55 o 
   4  -7   8       86.52       63.61     20.71 o 
   5  -7   8       40.06       47.34     22.19 o 
   6  -7   8       29.61       59.18     23.67 o 
  -8  -6   8       39.53       72.49     31.07 o 
  -7  -6   8        1.03        7.89     18.74 o 
  -6  -6   8        4.50       18.63     21.45 o 
  -5  -6   8       88.49      100.46     17.69 o 
  -4  -6   8        8.98        1.86     14.09 o 
  -3  -6   8       70.48       61.92     15.28 o 
  -2  -6   8       71.37       71.78     13.86 o 
  -1  -6   8       15.12        1.60     13.31 o 
   0  -6   8      236.53      258.89     23.67 o 
   1  -6   8     1029.01     1081.90     26.54 o 
   2  -6   8       30.03       29.89     22.93 o 
   3  -6   8       20.90       28.11     11.51 o 
   4  -6   8       93.92       91.72     20.71 o 
   5  -6   8      152.88      139.06     23.67 o 
   6  -6   8       64.85       62.13     22.19 o 
   7  -6   8       47.34       32.55     22.19 o 
  -8  -5   8        7.55       -1.48     28.11 o 
  -7  -5   8       54.40      144.34     44.38 o 
  -6  -5   8        4.99       11.84     15.59 o 
  -5  -5   8       40.25       33.29     14.65 o 
  -4  -5   8      416.37      353.86     20.38 o 
  -3  -5   8      502.97      433.21     20.22 o 
  -2  -5   8      139.28      152.71     15.59 o 
  -1  -5   8       56.66       54.74     12.80 o 
   0  -5   8        5.84       39.94     14.79 o 
   1  -5   8      167.39      178.35     12.80 o 
   2  -5   8      225.55      233.38     21.45 o 
   3  -5   8      638.75      717.65     22.94 o 
   4  -5   8       10.44        9.62     10.46 o 
   5  -5   8       97.49       84.32     19.23 o 
   6  -5   8        6.71       19.23     19.23 o 
   7  -5   8       17.22       20.71     20.71 o 
   8  -5   8        3.83       -7.40     20.71 o 
  -9  -4   8       43.80      113.91     35.51 o 
  -8  -4   8       22.23      -13.31     28.11 o 
  -7  -4   8       24.87       30.11     17.42 o 
  -6  -4   8      233.42      213.45     19.79 o 
  -5  -4   8       12.37       11.36     12.80 o 
  -4  -4   8      341.61      319.38     22.93 o 
  -3  -4   8      503.50      500.56     20.84 o 
  -2  -4   8       24.05       53.70     14.05 o 
  -1  -4   8      657.83      723.78     22.47 o 
   0  -4   8     1043.18     1030.88     36.98 o 
   1  -4   8      404.47      421.62     15.99 o 
   2  -4   8       54.43       71.20      9.90 o 
   3  -4   8      135.42      121.60     12.55 o 
   4  -4   8       78.24      107.67     12.55 o 
   5  -4   8      200.70      178.63     14.53 o 
   6  -4   8      347.18      344.70     28.11 o 
   7  -4   8       17.02       20.71     20.71 o 
   8  -4   8       17.11       36.98     22.19 o 
   9  -4   8        0.01      -17.75     22.19 o 
  -9  -3   8       48.35       57.70     32.55 o 
  -8  -3   8        0.35       13.31     26.63 o 
  -7  -3   8        4.38      -20.71     15.28 o 
  -6  -3   8       58.37       44.58     15.59 o 
  -5  -3   8       18.52       30.50     13.48 o 
  -4  -3   8      877.77      855.52     73.97 o 
  -3  -3   8      259.10      233.88     24.41 o 
  -2  -3   8     1150.42     1097.01     62.87 o 
  -1  -3   8       13.49       20.62     14.05 o 
   0  -3   8       36.38       61.53     11.36 o 
   1  -3   8       90.91      117.99      9.24 o 
   2  -3   8      525.89      544.45     17.69 o 
   3  -3   8      126.99      133.66     12.00 o 
   4  -3   8       16.70       -5.22     13.31 o 
   5  -3   8      316.35      303.08     25.89 o 
   6  -3   8        4.14        2.04     10.95 o 
   7  -3   8       88.52       87.28     19.23 o 
   8  -3   8       34.21       20.71     19.23 o 
   9  -3   8       44.81       35.51     22.19 o 
  10  -3   8      193.07      229.30     31.07 o 
  -9  -2   8       24.53       65.09     31.07 o 
  -8  -2   8       39.51       65.09     28.11 o 
  -7  -2   8        7.52       -3.72     20.71 o 
  -6  -2   8        0.41        2.07     14.79 o 
  -5  -2   8       91.33      128.73     39.94 o 
  -4  -2   8      947.95      925.54     26.54 o 
  -3  -2   8       83.96       71.48     10.95 o 
  -2  -2   8      157.97      136.25     13.31 o 
  -1  -2   8      794.91      775.49     20.38 o 
   0  -2   8      353.55      349.32     11.46 o 
   1  -2   8     1928.92     1875.10     30.51 o 
   2  -2   8      501.52      529.03     16.19 o 
   3  -2   8       34.34       38.64      8.85 o 
   4  -2   8       11.19        2.96      8.37 o 
   5  -2   8     1088.62      924.62     24.06 o 
   6  -2   8      940.82      788.51     34.03 o 
   7  -2   8      142.98      115.39     19.23 o 
   8  -2   8        6.31        4.44     17.75 o 
   9  -2   8       13.35        7.40     20.71 o 
  10  -2   8       28.77       17.75     22.19 o 
  -9  -1   8       11.88       56.22     29.59 o 
  -8  -1   8        4.55      -11.84     25.15 o 
  -7  -1   8       31.73       -0.91     13.12 o 
  -6  -1   8        7.66       31.98     13.12 o 
  -5  -1   8      252.33      193.14     15.28 o 
  -4  -1   8      624.98      562.80     20.22 o 
  -3  -1   8      764.58      670.92     21.45 o 
  -2  -1   8      450.36      377.27     17.01 o 
  -1  -1   8       40.67       25.89      8.37 o 
   0  -1   8      416.95      466.51     11.25 o 
   1  -1   8       40.39       85.18      8.57 o 
   2  -1   8       74.75       97.21      8.85 o 
   3  -1   8      158.58      206.32     11.84 o 
   4  -1   8        4.25       14.79     11.84 o 
   5  -1   8       10.83       35.51     13.31 o 
   6  -1   8      279.90      244.10     22.19 o 
   7  -1   8       23.57        8.88     16.27 o 
   8  -1   8       37.81       41.42     17.75 o 
   9  -1   8        3.84        1.48     19.23 o 
  10  -1   8       27.42       25.15     22.19 o 
  11  -1   8       25.27        5.92     23.67 o 
  -9   0   8       79.37       63.61     31.07 o 
  -8   0   8       24.29       45.86     26.63 o 
  -7   0   8       19.43        0.00     22.19 o 
  -6   0   8        1.80       -1.29     12.42 o 
  -5   0   8      106.08      108.66     12.80 o 
  -4   0   8      245.80      218.32     14.53 o 
  -3   0   8      381.28      338.59     15.59 o 
  -2   0   8        0.19       14.98      8.17 o 
  -1   0   8      191.05      272.27      9.32 o 
   0   0   8     3474.68     3612.28     59.37 o 
   1   0   8     4535.08     4609.33     46.57 o 
   2   0   8     1656.68     1717.79     21.29 o 
   3   0   8       58.79       99.12     13.31 o 
   4   0   8      275.54      254.45     17.75 o 
   5   0   8      100.95       72.49     13.31 o 
   6   0   8      911.08      818.10     32.55 o 
   7   0   8     1602.06     1526.72     45.86 o 
   8   0   8       10.52        2.96     16.27 o 
   9   0   8        0.13        0.00     17.75 o 
  10   0   8       35.05       50.30     20.71 o 
  11   0   8        1.29      -17.75     22.19 o 
  -9   1   8      109.75      100.60     32.55 o 
  -8   1   8       22.47       63.61     28.11 o 
  -7   1   8       16.78       54.74     25.15 o 
  -6   1   8      255.86      221.91     28.11 o 
  -5   1   8      288.51      272.42     16.35 o 
  -4   1   8     1583.91     1570.82     31.98 o 
  -3   1   8      585.58      562.02     18.74 o 
  -2   1   8      419.23      382.14     15.59 o 
  -1   1   8      353.34      401.28     21.01 o 
   0   1   8     1394.89     1573.43     21.22 o 
   1   1   8     2004.04     2134.31     26.08 o 
   2   1   8     2191.94     2433.73     39.20 o 
   3   1   8      295.82      352.09     19.23 o 
   4   1   8      287.18      321.03     19.23 o 
   5   1   8       60.62       23.67     13.31 o 
   6   1   8      218.87      207.11     20.71 o 
   7   1   8        0.23       14.79     14.79 o 
   8   1   8      114.40      125.75     19.23 o 
   9   1   8        1.81      -11.84     17.75 o 
  10   1   8        0.38        4.44     20.71 o 
  11   1   8       78.24      115.39     26.63 o 
  -9   2   8       45.26       72.49     31.07 o 
  -8   2   8       12.15       11.84     26.63 o 
  -7   2   8       16.97       41.42     23.67 o 
  -6   2   8      417.47      442.34     34.03 o 
  -5   2   8       21.43        0.00     19.23 o 
  -4   2   8     1405.57     1358.14     29.14 o 
  -3   2   8     1102.21      971.45     51.04 o 
  -2   2   8       59.49       44.75      8.85 o 
  -1   2   8      264.25      305.39     10.01 o 
   0   2   8      865.45      869.55     15.59 o 
   1   2   8      248.34      263.77     21.45 o 
   2   2   8     1261.96     1393.26     22.73 o 
   3   2   8        2.29       21.75      5.92 o 
   4   2   8      190.68      181.96     16.27 o 
   5   2   8      664.18      613.94     26.63 o 
   6   2   8      868.06      791.47     32.55 o 
   7   2   8      666.41      656.85     31.07 o 
   8   2   8      422.17      393.52     28.11 o 
   9   2   8        1.21        0.00     14.79 o 
  10   2   8        0.14        4.44     19.23 o 
  11   2   8        9.01       20.71     22.19 o 
  12   2   8        2.91       -7.40     23.67 o 
  -8   3   8        7.18       14.79     26.63 o 
  -7   3   8        9.27       13.31     26.63 o 
  -6   3   8      108.04       71.01     23.67 o 
  -5   3   8       48.88       25.15     19.23 o 
  -4   3   8       21.37       34.03     17.75 o 
  -3   3   8     2455.12     2389.37     38.72 o 
  -2   3   8      277.19      254.85     16.27 o 
  -1   3   8      250.52      309.33     13.48 o 
   0   3   8      980.92     1012.75     17.64 o 
   1   3   8      914.11      961.20     43.64 o 
   2   3   8      205.01      198.77      9.90 o 
   3   3   8      567.61      629.86     21.45 o 
   4   3   8       17.26       11.43      5.68 o 
   5   3   8       68.17       99.12     16.27 o 
   6   3   8       47.62       42.90     16.27 o 
   7   3   8      176.43      192.32     20.71 o 
   8   3   8       76.63       72.49     17.75 o 
   9   3   8       48.31       90.24     22.19 o 
  10   3   8      109.14      139.06     25.15 o 
  11   3   8       49.65       63.61     23.67 o 
  12   3   8        1.64       -7.40     23.67 o 
  -8   4   8       16.43        8.88     28.11 o 
  -7   4   8        0.08       -1.48     23.67 o 
  -6   4   8       19.27       31.07     22.19 o 
  -5   4   8      285.26      289.96     28.11 o 
  -4   4   8      911.30      903.90     39.94 o 
  -3   4   8       17.62       17.75     16.27 o 
  -2   4   8        4.71       -4.44      7.61 o 
  -1   4   8      599.10      623.19     18.11 o 
   0   4   8      356.81      417.19     22.19 o 
   1   4   8     2379.42     2670.28     56.22 o 
   2   4   8      184.71      218.95     16.27 o 
   3   4   8        1.59       -9.41      6.28 o 
   4   4   8      470.26      454.22     14.93 o 
   5   4   8      650.48      606.13     17.42 o 
   6   4   8      841.07      792.95     34.03 o 
   7   4   8      543.24      463.05     29.59 o 
   8   4   8      659.52      649.45     35.51 o 
   9   4   8       38.29       17.75     20.71 o 
  10   4   8        0.02        0.00     20.71 o 
  11   4   8        0.93      -13.31     20.71 o 
  12   4   8       35.29       56.22     26.63 o 
  -7   5   8       14.34      -17.75     26.63 o 
  -6   5   8        0.52      -10.36     23.67 o 
  -5   5   8      429.13      396.47     34.03 o 
  -4   5   8      480.72      510.39     34.03 o 
  -3   5   8        8.44        7.40     16.27 o 
  -2   5   8      287.65      238.18     22.19 o 
  -1   5   8       70.66       66.73      9.57 o 
   0   5   8      774.13      826.97     31.07 o 
   1   5   8      689.52      753.01     28.11 o 
   2   5   8     1296.88     1471.99     38.46 o 
   3   5   8      195.57      248.93     13.04 o 
   4   5   8      160.12      226.96     31.81 o 
   5   5   8        3.08       25.93      8.85 o 
   6   5   8      353.44      315.11     23.67 o 
   7   5   8        1.78       13.31     14.79 o 
   8   5   8       39.76       54.74     20.71 o 
   9   5   8       31.06       42.90     22.19 o 
  10   5   8       52.78        4.44     22.19 o 
  11   5   8       12.57       31.07     23.67 o 
  12   5   8        1.07        2.96     23.67 o 
  -7   6   8       49.23       32.55     28.11 o 
  -6   6   8      182.12      143.50     29.59 o 
  -5   6   8      178.95      196.76     28.11 o 
  -4   6   8      504.16      471.92     34.03 o 
  -3   6   8      102.68       66.57     19.23 o 
  -2   6   8        2.08       14.79     16.27 o 
  -1   6   8       26.89       45.86     16.27 o 
   0   6   8     1265.77     1248.60     39.94 o 
   1   6   8     1012.14     1041.48     34.03 o 
   2   6   8      547.23      525.18     25.15 o 
   3   6   8      416.28      414.23     23.67 o 
   4   6   8      608.19      556.60     31.81 o 
   5   6   8     1015.22      988.16     28.11 o 
   6   6   8     1008.29      957.64     25.49 o 
   7   6   8      170.19      181.96     22.19 o 
   8   6   8      218.78      230.78     26.63 o 
   9   6   8      253.48      227.82     28.11 o 
  10   6   8       56.87       88.76     25.15 o 
  11   6   8        2.24       19.23     25.15 o 
  12   6   8       15.61       28.11     25.15 o 
  -6   7   8       11.17      -16.27     25.15 o 
  -5   7   8      221.27      205.63     29.59 o 
  -4   7   8      513.00      466.01     34.03 o 
  -3   7   8       44.07       32.55     20.71 o 
  -2   7   8      234.98      260.37     25.15 o 
  -1   7   8       46.78       39.94     17.75 o 
   0   7   8      264.11      250.02     22.19 o 
   1   7   8     1040.03     1008.94     36.98 o 
   2   7   8      336.36      366.89     25.15 o 
   3   7   8      567.99      656.85     31.07 o 
   4   7   8      107.65      138.36     13.60 o 
   5   7   8        8.28       28.85     10.46 o 
   6   7   8       10.44       28.11     11.51 o 
   7   7   8        3.17       17.69     12.00 o 
   8   7   8        3.29       10.36     19.23 o 
   9   7   8      306.22      340.26     32.55 o 
  10   7   8       50.74       53.26     25.15 o 
  11   7   8       13.10       44.38     26.63 o 
  12   7   8        3.18      -23.67     26.63 o 
  -6   8   8        1.96      -14.79     26.63 o 
  -5   8   8      294.28      252.97     34.03 o 
  -4   8   8      410.29      430.50     36.98 o 
  -3   8   8       82.66       82.85     23.67 o 
  -2   8   8       16.62      -20.71     17.75 o 
  -1   8   8      167.06      238.18     26.63 o 
   0   8   8      430.16      492.63     31.07 o 
   1   8   8     1341.34     1474.94     47.34 o 
   2   8   8        4.04       10.36     16.27 o 
   3   8   8        3.13        0.00     14.79 o 
   4   8   8     2607.81     2563.77     63.61 o 
   5   8   8     1104.45     1037.67     28.75 o 
   6   8   8      779.28      752.95     25.61 o 
   7   8   8      371.15      359.68     30.33 o 
   8   8   8      172.19      119.83     23.67 o 
   9   8   8       19.26       38.46     22.19 o 
  10   8   8       55.95       50.30     25.15 o 
  11   8   8       52.54       36.98     28.11 o 
  12   8   8        1.54      -42.16     28.11 o 
  -5   9   8       98.94       68.05     31.07 o 
  -4   9   8      115.38      162.73     29.59 o 
  -3   9   8      232.13      207.11     29.59 o 
  -2   9   8        7.58       35.51     22.19 o 
  -1   9   8       66.94       68.05     22.19 o 
   0   9   8      171.06      177.53     25.15 o 
   1   9   8      517.97      492.63     32.55 o 
   2   9   8      102.81      119.83     20.71 o 
   3   9   8     1039.82     1094.74     44.38 o 
   4   9   8       37.33       53.26     19.23 o 
   5   9   8       60.78       55.46     17.75 o 
   6   9   8        4.24        4.85     13.04 o 
   7   9   8      153.73      141.15     17.24 o 
   8   9   8        5.83       -3.06     14.53 o 
   9   9   8        2.13      -11.84     20.71 o 
  10   9   8       24.09       -5.92     22.19 o 
  11   9   8        9.08       -5.92     26.63 o 
  -4  10   8      177.38      174.57     35.51 o 
  -3  10   8       69.48       66.57     26.63 o 
  -2  10   8       39.21       42.90     25.15 o 
  -1  10   8       10.93        8.88     22.19 o 
   0  10   8        3.50       17.75     20.71 o 
   1  10   8      311.63      334.34     31.07 o 
   2  10   8      250.39      285.52     28.11 o 
   3  10   8        6.38        1.48     20.71 o 
   4  10   8       74.62       72.49     22.19 o 
   5  10   8      169.89      165.69     26.63 o 
   6  10   8      578.95      526.76     25.11 o 
   7  10   8      202.99      199.83     19.88 o 
   8  10   8       96.60      116.22     18.74 o 
   9  10   8        0.15      -17.18     17.75 o 
  10  10   8      120.64      150.90     29.59 o 
  11  10   8       92.84       68.05     31.07 o 
  -3  11   8       36.86       45.86     29.59 o 
  -2  11   8       43.52        4.44     28.11 o 
  -1  11   8      236.46      211.55     31.07 o 
   0  11   8       18.37       13.31     23.67 o 
   1  11   8       27.41       38.46     23.67 o 
   2  11   8      286.65      263.33     29.59 o 
   3  11   8       50.87       23.67     22.19 o 
   4  11   8        8.28        4.44     23.67 o 
   5  11   8        6.44      -14.79     22.19 o 
   6  11   8       45.84       22.62     18.49 o 
   7  11   8        4.76        4.18     31.07 o 
   8  11   8       26.96       18.40     16.35 o 
   9  11   8        6.69       -0.54     17.24 o 
  10  11   8        3.44      -35.51     23.67 o 
  -2  12   8        0.99      -20.71     28.11 o 
  -1  12   8       42.98       66.57     29.59 o 
   0  12   8       21.67       14.79     26.63 o 
   1  12   8      150.38      193.80     34.03 o 
   2  12   8       47.31       42.90     26.63 o 
   3  12   8        6.53       -8.88     23.67 o 
   4  12   8        2.67        0.00     26.63 o 
   5  12   8      185.86      196.76     32.55 o 
   6  12   8      318.54      377.24     36.98 o 
   7  12   8      114.40      118.46     20.61 o 
   8  12   8       80.54       63.50     20.22 o 
   9  12   8        5.72      -28.28     22.19 o 
   0  13   8      119.90      107.99     34.03 o 
   1  13   8       57.26       29.59     29.59 o 
   2  13   8       71.83       35.51     28.11 o 
   3  13   8       54.09       72.49     29.59 o 
   4  13   8        4.51        0.00     29.59 o 
   5  13   8       14.37        7.40     29.59 o 
   6  13   8        2.81       34.03     28.11 o 
   7  13   8       73.92       57.31     19.79 o 
   8  13   8        4.12       -5.53     19.55 o 
   3  14   8        5.42       25.15     31.07 o 
   4  14   8        5.28      -26.63     29.59 o 
   5  14   8       88.38      119.83     34.03 o 
   6  14   8       72.86       91.72     34.03 o 
  -4  -9   9        0.77       -7.40     26.63 o 
  -3  -9   9       27.85        1.48     25.15 o 
  -2  -9   9       32.10       20.71     23.67 o 
  -1  -9   9       54.70       60.65     25.15 o 
   0  -9   9       63.15       29.59     25.15 o 
   1  -9   9       30.53       19.23     22.19 o 
  -6  -8   9        5.72       22.61     20.38 o 
  -5  -8   9        0.32        7.52     25.89 o 
  -4  -8   9        0.40      -16.78     19.97 o 
  -3  -8   9       32.58       51.78     23.67 o 
  -2  -8   9      225.34      261.85     29.59 o 
  -1  -8   9      107.14       76.93     25.15 o 
   0  -8   9       37.03       47.34     23.67 o 
   1  -8   9       56.00       72.49     23.67 o 
   2  -8   9       76.02       53.26     22.19 o 
   3  -8   9      447.93      411.27     32.55 o 
   4  -8   9       55.67       75.45     26.63 o 
  -6  -7   9        4.75       23.63     19.33 o 
  -5  -7   9       11.72       11.49     18.49 o 
  -4  -7   9        4.88      -14.30     29.59 o 
  -3  -7   9       34.86       31.07     22.19 o 
  -2  -7   9      151.00      119.83     22.19 o 
  -1  -7   9       87.79       71.01     22.19 o 
   0  -7   9       59.30       59.18     20.71 o 
   1  -7   9        0.19       26.63     19.23 o 
   2  -7   9        1.58        8.88     19.23 o 
   3  -7   9      410.41      464.33     22.47 o 
   4  -7   9      952.77      896.51     41.42 o 
   5  -7   9       54.09       84.32     23.67 o 
   6  -7   9        3.87       -5.92     22.19 o 
  -7  -6   9       83.35      101.85     22.33 o 
  -6  -6   9       54.44       68.99     19.79 o 
  -5  -6   9       33.08       65.36     26.63 o 
  -4  -6   9        0.06        8.68     23.67 o 
  -3  -6   9       10.62        2.90     13.12 o 
  -2  -6   9       61.25       88.76     22.19 o 
  -1  -6   9      179.08      184.92     23.67 o 
   0  -6   9        4.30       19.23     17.75 o 
   1  -6   9        0.45        8.88     17.75 o 
   2  -6   9       23.01        5.18     11.51 o 
   3  -6   9       57.17       28.11     12.55 o 
   4  -6   9       74.12       85.87     22.19 o 
   5  -6   9       81.29       75.45     22.19 o 
   6  -6   9        0.69       -1.48     19.23 o 
   7  -6   9        1.02       44.38     25.15 o 
  -8  -5   9       29.12        4.82     25.89 o 
  -7  -5   9       80.70      119.61     25.89 o 
  -6  -5   9       90.10      100.09     19.79 o 
  -5  -5   9       48.17       59.99     16.19 o 
  -4  -5   9        2.96       11.61     13.12 o 
  -3  -5   9       79.88      110.57     20.71 o 
  -2  -5   9      126.77      131.03     15.69 o 
  -1  -5   9      216.88      241.14     23.67 o 
   0  -5   9       77.21       56.22     17.75 o 
   1  -5   9       66.68       81.37     17.75 o 
   2  -5   9       62.70       78.51     14.05 o 
   3  -5   9      233.51      266.87     16.64 o 
   4  -5   9       18.97       19.60     13.31 o 
   5  -5   9       91.74       99.03     14.09 o 
   6  -5   9        7.51       -1.48     19.23 o 
   7  -5   9        0.95        5.92     20.71 o 
   8  -5   9       32.23        1.48     23.67 o 
  -8  -4   9       19.96       28.19     19.79 o 
  -7  -4   9       24.69       52.12     18.11 o 
  -6  -4   9      562.25      661.00     29.69 o 
  -5  -4   9       67.27       92.08     19.23 o 
  -4  -4   9       15.79        9.41     13.04 o 
  -3  -4   9       55.20       50.30     12.55 o 
  -2  -4   9      164.79      161.47     14.65 o 
  -1  -4   9      803.88      749.63     22.94 o 
   0  -4   9      609.69      502.99     28.11 o 
   1  -4   9       22.14       22.19     14.79 o 
   2  -4   9       72.86       56.40     10.95 o 
   3  -4   9      196.96      218.56     33.29 o 
   4  -4   9       30.27       26.63     11.51 o 
   5  -4   9      120.67      110.95     15.53 o 
   6  -4   9        4.81       10.18     13.04 o 
   7  -4   9       36.05       28.11     20.71 o 
   8  -4   9       10.98        7.40     20.71 o 
   9  -4   9        3.53      -29.59     22.19 o 
  -8  -3   9       12.27       12.47     19.16 o 
  -7  -3   9       28.07       -4.92     15.99 o 
  -6  -3   9       31.03       50.11     16.64 o 
  -5  -3   9       52.56       41.42     14.20 o 
  -4  -3   9        0.45       11.13     12.00 o 
  -3  -3   9       43.46       44.38     12.55 o 
  -2  -3   9       63.10       61.62     11.51 o 
  -1  -3   9       52.02       27.37     10.46 o 
   0  -3   9       55.37       41.42     14.79 o 
   1  -3   9       69.32      101.51     10.65 o 
   2  -3   9      127.73      130.72     12.00 o 
   3  -3   9     1234.28     1236.60     27.14 o 
   4  -3   9      158.96      215.29     28.11 o 
   5  -3   9      143.89      171.61     14.65 o 
   6  -3   9       39.43       39.20     12.55 o 
   7  -3   9        1.30        1.48     17.75 o 
   8  -3   9       19.31       34.03     20.71 o 
   9  -3   9       24.16       25.15     22.19 o 
  -8  -2   9        1.76        0.86     18.06 o 
  -7  -2   9      115.26      128.20     19.55 o 
  -6  -2   9       10.89      -22.19     19.23 o 
  -5  -2   9      171.47      195.86     17.05 o 
  -4  -2   9        2.45        4.30     12.57 o 
  -3  -2   9       38.84       38.00     23.67 o 
  -2  -2   9      536.24      506.23     19.33 o 
  -1  -2   9     1326.54     1202.08     34.03 o 
   0  -2   9      691.93      643.60     19.16 o 
   1  -2   9      353.98      336.68     17.01 o 
   2  -2   9        1.76       16.97     17.01 o 
   3  -2   9       48.41       29.67      9.90 o 
   4  -2   9      124.04      106.06     12.55 o 
   5  -2   9      272.81      268.17     15.69 o 
   6  -2   9      331.64      374.74     28.11 o 
   7  -2   9      262.50      294.40     26.63 o 
   8  -2   9       50.26       75.45     20.71 o 
   9  -2   9       34.16       94.68     23.67 o 
  10  -2   9        0.31       10.36     22.19 o 
  -8  -1   9        7.88        1.48     29.59 o 
  -7  -1   9      223.35      249.37     21.67 o 
  -6  -1   9       76.41       83.71     32.55 o 
  -5  -1   9       48.30       89.30     14.20 o 
  -4  -1   9        0.62        8.61     11.36 o 
  -3  -1   9      140.47      164.36     16.27 o 
  -2  -1   9      917.07      861.00     23.52 o 
  -1  -1   9      500.23      401.52     16.19 o 
   0  -1   9      105.81       94.31     12.57 o 
   1  -1   9       23.25       48.28     13.31 o 
   2  -1   9      102.61      125.30     10.30 o 
   3  -1   9     1140.39     1109.08     25.04 o 
   4  -1   9      515.71      488.98     18.28 o 
   5  -1   9      511.83      510.39     26.63 o 
   6  -1   9        1.60       -2.96     14.79 o 
   7  -1   9        3.58        0.00     14.79 o 
   8  -1   9      205.19      176.05     23.67 o 
   9  -1   9       23.82       19.23     19.23 o 
  10  -1   9       12.17        0.00     22.19 o 
  -8   0   9      109.28      171.61     32.55 o 
  -7   0   9       30.21       59.18     26.63 o 
  -6   0   9      473.30      472.49     36.98 o 
  -5   0   9       30.21       63.76     13.12 o 
  -4   0   9       13.11       25.02     11.36 o 
  -3   0   9       63.10       36.35     10.65 o 
  -2   0   9      982.74      908.67     23.52 o 
  -1   0   9      461.12      414.02     18.49 o 
   0   0   9     1288.02     1142.42     18.64 o 
   1   0   9       29.40       25.27      5.86 o 
   2   0   9      275.88      288.62     13.48 o 
   3   0   9      279.85      270.73     19.23 o 
   4   0   9       79.66       78.41     14.79 o 
   5   0   9      463.23      386.12     23.67 o 
   6   0   9       56.10       34.03     14.79 o 
   7   0   9      112.85       71.01     16.27 o 
   8   0   9        3.13       -7.40     17.75 o 
   9   0   9        5.42       16.27     19.23 o 
  10   0   9        2.85      -28.85     19.23 o 
  11   0   9        1.17        4.44     23.67 o 
  -8   1   9       56.15       47.34     29.59 o 
  -7   1   9       78.47      122.79     29.59 o 
  -6   1   9      121.42      179.01     29.59 o 
  -5   1   9        3.18        7.20     11.73 o 
  -4   1   9      149.18      147.63     14.20 o 
  -3   1   9     1535.65     1590.75     38.46 o 
  -2   1   9     1686.28     1568.71     30.85 o 
  -1   1   9      607.79      576.10     41.42 o 
   0   1   9      341.27      290.28     11.08 o 
   1   1   9     2136.84     2257.93     28.01 o 
   2   1   9     1137.77     1084.39     31.07 o 
   3   1   9      341.92      301.79     19.23 o 
   4   1   9     2060.54     1843.31     47.34 o 
   5   1   9      137.42      164.21     17.75 o 
   6   1   9       96.54       96.16     17.75 o 
   7   1   9       18.98       -7.40     14.79 o 
   8   1   9      258.00      270.73     25.15 o 
   9   1   9      102.78      146.46     23.67 o 
  10   1   9       26.92       29.59     22.19 o 
  11   1   9        5.40       11.84     23.67 o 
  -8   2   9       12.92       19.23     28.11 o 
  -7   2   9      167.40      181.96     31.07 o 
  -6   2   9       83.97      125.75     26.63 o 
  -5   2   9       42.82       56.22     23.67 o 
  -4   2   9       19.76       15.98      9.85 o 
  -3   2   9      400.14      375.41     19.97 o 
  -2   2   9     1485.62     1441.86     29.23 o 
  -1   2   9      833.44      795.59     19.10 o 
   0   2   9     1644.71     1558.99     22.34 o 
   1   2   9      166.98      160.38      9.91 o 
   2   2   9     1888.37     1869.01     28.64 o 
   3   2   9        1.42       -8.88     10.36 o 
   4   2   9        1.53       25.15     11.84 o 
   5   2   9       66.43       85.80     16.27 o 
   6   2   9      220.56      184.92     19.23 o 
   7   2   9        0.87      -11.84     14.79 o 
   8   2   9       71.68       75.45     19.23 o 
   9   2   9        0.08        5.92     16.27 o 
  10   2   9        0.74      -26.63     17.75 o 
  11   2   9        3.28        1.48     22.19 o 
  -8   3   9       34.30       29.59     31.07 o 
  -7   3   9      158.88      152.38     32.55 o 
  -6   3   9      102.16      159.77     29.59 o 
  -5   3   9      207.08      186.40     26.63 o 
  -4   3   9       30.40       26.63     19.23 o 
  -3   3   9       51.41       61.89     16.27 o 
  -2   3   9      350.39      389.57     46.60 o 
  -1   3   9      271.77      270.76     13.60 o 
   0   3   9      259.17      236.65     11.84 o 
   1   3   9       71.03       65.91      8.37 o 
   2   3   9      817.99      786.15     18.74 o 
   3   3   9     2368.14     2237.60     33.70 o 
   4   3   9     1965.56     1895.09     48.82 o 
   5   3   9      635.99      600.63     29.59 o 
   6   3   9        9.93       22.19     16.27 o 
   7   3   9      222.01      204.15     23.67 o 
   8   3   9       99.37       85.80     20.71 o 
   9   3   9      364.25      366.89     31.07 o 
  10   3   9       43.74       44.38     22.19 o 
  11   3   9       18.70       10.36     22.19 o 
  12   3   9        7.02       25.15     25.15 o 
  -7   4   9      147.64      168.65     32.55 o 
  -6   4   9      120.00      165.69     31.07 o 
  -5   4   9       33.27       47.34     23.67 o 
  -4   4   9       40.15       28.11     19.23 o 
  -3   4   9       18.85        2.96     16.27 o 
  -2   4   9      287.50      278.19     14.93 o 
  -1   4   9     1258.34     1163.25     26.54 o 
   0   4   9      981.37      870.86     25.15 o 
   1   4   9       25.24       14.30      7.79 o 
   2   4   9        1.63       12.23      7.79 o 
   3   4   9       90.08       70.79      8.85 o 
   4   4   9        1.61       -1.48     11.84 o 
   5   4   9       36.07       39.94     13.31 o 
   6   4   9      216.51      242.62     22.19 o 
   7   4   9       58.62       81.37     20.71 o 
   8   4   9        6.84       -8.88     19.23 o 
   9   4   9        7.43        0.00     19.23 o 
  10   4   9       13.34      -16.27     20.71 o 
  11   4   9        6.73       10.36     23.67 o 
  12   4   9        0.70       34.03     23.67 o 
  -7   5   9        3.88        8.88     26.63 o 
  -6   5   9      139.88      140.54     29.59 o 
  -5   5   9      113.11      133.14     26.63 o 
  -4   5   9        0.22       -5.92     20.71 o 
  -3   5   9      295.04      359.49     29.59 o 
  -2   5   9       92.00      127.23     20.71 o 
  -1   5   9      877.08      839.55     33.29 o 
   0   5   9      218.52      217.47     19.23 o 
   1   5   9       75.08      110.95     14.79 o 
   2   5   9      859.40      710.96     20.38 o 
   3   5   9     1769.69     1607.93     29.69 o 
   4   5   9     1757.23     1590.15     31.81 o 
   5   5   9     1290.78     1273.75     42.90 o 
   6   5   9       42.40       69.53     16.27 o 
   7   5   9      131.17      201.20     23.67 o 
   8   5   9      209.98      230.78     25.15 o 
   9   5   9      588.31      642.05     39.94 o 
  10   5   9      389.22      445.29     36.98 o 
  11   5   9        9.73       11.84     23.67 o 
  12   5   9        5.44      -11.84     25.15 o 
  -6   6   9      242.42      247.06     35.51 o 
  -5   6   9       96.30      130.19     28.11 o 
  -4   6   9       54.84       28.11     22.19 o 
  -3   6   9      304.27      275.17     26.63 o 
  -2   6   9      449.86      389.08     28.11 o 
  -1   6   9     1011.96      899.46     38.46 o 
   0   6   9      119.67      142.02     19.23 o 
   1   6   9      257.67      292.92     22.19 o 
   2   6   9       75.79       45.86     14.79 o 
   3   6   9      819.24      723.59     21.89 o 
   4   6   9        3.03        3.78      9.24 o 
   5   6   9      316.28      362.14     19.97 o 
   6   6   9      788.47      773.72     36.98 o 
   7   6   9       23.97       13.31     17.75 o 
   8   6   9      157.45       91.72     20.71 o 
   9   6   9        0.70       -8.88     20.71 o 
  10   6   9       59.35       76.93     26.63 o 
  11   6   9       97.78      110.95     29.59 o 
  12   6   9       31.97       41.42     28.11 o 
  -6   7   9       75.75      133.14     32.55 o 
  -5   7   9      111.04      119.83     29.59 o 
  -4   7   9        0.46       10.36     23.67 o 
  -3   7   9      161.67      136.10     25.15 o 
  -2   7   9      138.47      153.86     23.67 o 
  -1   7   9      263.35      270.73     25.15 o 
   0   7   9       45.57       47.34     17.75 o 
   1   7   9        6.75       20.71     16.27 o 
   2   7   9      326.23      340.26     23.67 o 
   3   7   9      660.14      585.84     28.11 o 
   4   7   9        5.84        5.92     10.46 o 
   5   7   9     1253.61     1328.28     58.44 o 
   6   7   9       72.38       73.18     13.04 o 
   7   7   9      176.58      202.68     25.15 o 
   8   7   9      197.99      220.43     28.11 o 
   9   7   9      230.70      257.41     28.11 o 
  10   7   9      199.95      131.66     26.63 o 
  11   7   9      114.01      128.71     31.07 o 
  12   7   9        6.92      -34.03     29.59 o 
  -5   8   9       62.96       69.53     28.11 o 
  -4   8   9        2.72       -1.48     26.63 o 
  -3   8   9       70.57       69.53     25.15 o 
  -2   8   9      465.73      505.95     35.51 o 
  -1   8   9      253.30      294.40     28.11 o 
   0   8   9      146.39      174.57     23.67 o 
   1   8   9      818.94      829.93     36.98 o 
   2   8   9      264.76      264.81     23.67 o 
   3   8   9       99.32       71.01     17.75 o 
   4   8   9      994.78      968.68     28.19 o 
   5   8   9      355.17      418.64     20.38 o 
   6   8   9      259.93      332.09     26.63 o 
   7   8   9      117.61       68.05     19.23 o 
   8   8   9       17.99       26.63     22.19 o 
   9   8   9       14.23        1.48     20.71 o 
  10   8   9       44.15       47.34     25.15 o 
  11   8   9       52.98       41.42     28.11 o 
  -4   9   9       10.90       16.27     26.63 o 
  -3   9   9      101.36      195.28     32.55 o 
  -2   9   9      185.91      202.68     28.11 o 
  -1   9   9       99.42      155.34     26.63 o 
   0   9   9       42.14        0.00     20.71 o 
   1   9   9       31.01       17.75     20.71 o 
   2   9   9      427.15      409.79     29.59 o 
   3   9   9       72.92       71.01     20.71 o 
   4   9   9      900.98      855.08     38.46 o 
   5   9   9      287.02      276.64     19.33 o 
   6   9   9      105.23      135.66     27.37 o 
   7   9   9       28.11       36.38     44.38 o 
   8   9   9      112.27      133.14     26.63 o 
   9   9   9       32.96       39.94     23.67 o 
  10   9   9       88.27       84.32     26.63 o 
  11   9   9       90.95      150.90     32.55 o 
  -4  10   9        6.56      -25.15     26.63 o 
  -3  10   9       41.29       59.18     31.07 o 
  -2  10   9      228.49      242.62     32.55 o 
  -1  10   9      371.42      350.61     35.51 o 
   0  10   9      234.18      273.69     32.55 o 
   1  10   9       42.57       50.30     22.19 o 
   2  10   9        0.06      -14.79     20.71 o 
   3  10   9       66.00       51.78     20.71 o 
   4  10   9      156.34      204.15     28.11 o 
   5  10   9      119.19      121.31     23.67 o 
   6  10   9       93.95      124.23     17.78 o 
   7  10   9       70.56       70.20     17.24 o 
   8  10   9       35.00       23.67     22.19 o 
   9  10   9        2.23       10.36     23.67 o 
  10  10   9       22.45       71.01     28.11 o 
  11  10   9       14.22       -4.44     28.11 o 
  -2  11   9      101.00      113.91     31.07 o 
  -1  11   9      281.50      326.94     35.51 o 
   0  11   9       43.04       68.05     26.63 o 
   1  11   9        3.83        1.48     22.19 o 
   2  11   9       59.85       48.82     23.67 o 
   3  11   9       76.62       71.01     25.15 o 
   4  11   9      368.38      355.05     32.55 o 
   5  11   9        4.30       -5.92     20.71 o 
   6  11   9      171.96      201.86     20.92 o 
   7  11   9      220.02      277.60     22.94 o 
   8  11   9      171.25      248.55     28.85 o 
   9  11   9      162.53      158.29     31.07 o 
  10  11   9       78.96      128.71     31.07 o 
  -1  12   9      147.28       99.12     34.03 o 
   0  12   9       13.63       31.07     31.07 o 
   1  12   9       27.41       20.71     28.11 o 
   2  12   9       23.71        7.40     23.67 o 
   3  12   9       15.50        2.96     23.67 o 
   4  12   9       82.34      112.43     28.11 o 
   5  12   9       81.36       45.86     26.63 o 
   6  12   9       50.85       46.77     36.24 o 
   7  12   9       40.71       36.33     24.41 o 
   8  12   9      119.80      118.56     38.46 o 
   9  12   9       40.43        5.92     25.15 o 
   1  13   9        6.02       62.13     31.07 o 
   2  13   9       15.73       48.82     29.59 o 
   3  13   9       95.79      125.75     32.55 o 
   4  13   9       54.27       57.70     29.59 o 
   5  13   9        4.60        5.92     29.59 o 
   6  13   9       10.60       19.23     28.11 o 
   7  13   9      175.48      155.04     22.33 o 
   8  13   9       76.08       72.94     22.33 o 
  -1  -9  10        2.05        2.96     25.15 o 
   0  -9  10       29.85       54.74     28.11 o 
  -4  -8  10       31.19       31.07     26.63 o 
  -3  -8  10        2.69       26.63     25.15 o 
  -2  -8  10       18.24       20.71     25.15 o 
  -1  -8  10       92.54      125.75     26.63 o 
   0  -8  10       16.15        5.92     22.19 o 
   1  -8  10       58.20       50.30     25.15 o 
   2  -8  10       40.41       75.45     23.67 o 
  -5  -7  10       30.16       14.05     17.42 o 
  -4  -7  10       50.24       60.65     25.15 o 
  -3  -7  10      107.75       75.45     25.15 o 
  -2  -7  10       24.88       10.36     20.71 o 
  -1  -7  10       37.07       23.67     20.71 o 
   0  -7  10       33.56       42.90     22.19 o 
   1  -7  10       61.95       22.19     22.19 o 
   2  -7  10       80.25      113.91     23.67 o 
   3  -7  10        5.63        4.44     20.71 o 
   4  -7  10       32.89       19.23     20.71 o 
   5  -7  10       45.34       16.27     22.19 o 
  -6  -6  10        0.34       -1.09     19.79 o 
  -5  -6  10       96.14      111.26     21.45 o 
  -4  -6  10        2.37       19.71     16.19 o 
  -3  -6  10      185.26      258.89     26.63 o 
  -2  -6  10       96.86       93.20     22.19 o 
  -1  -6  10       47.08       35.51     20.71 o 
   0  -6  10      329.89      430.50     31.07 o 
   1  -6  10      119.62      134.62     23.67 o 
   2  -6  10       62.83       63.61     20.71 o 
   3  -6  10        1.15      -18.63     12.42 o 
   4  -6  10      160.45      129.14     17.01 o 
   5  -6  10        1.09       28.11     20.71 o 
   6  -6  10       80.98       93.20     26.63 o 
  -7  -5  10        9.22      -11.72     19.55 o 
  -6  -5  10        0.08       -7.23     18.48 o 
  -5  -5  10       25.56        0.23     16.64 o 
  -4  -5  10      172.29      213.57     26.63 o 
  -3  -5  10      115.70      131.83     17.24 o 
  -2  -5  10       64.71       39.94     20.71 o 
  -1  -5  10      202.51      223.39     25.15 o 
   0  -5  10        4.22        1.48     17.75 o 
   1  -5  10      353.53      332.86     28.11 o 
   2  -5  10       24.31       28.11     17.75 o 
   3  -5  10       25.68       16.98     13.04 o 
   4  -5  10        5.78       17.58     13.04 o 
   5  -5  10       85.63      102.74     25.15 o 
   6  -5  10       71.66       75.45     22.19 o 
   7  -5  10       17.46        2.96     22.19 o 
  -7  -4  10        0.61       62.56     19.55 o 
  -6  -4  10      119.87      128.88     20.61 o 
  -5  -4  10        4.24        9.86     15.59 o 
  -4  -4  10       84.47       89.07     15.69 o 
  -3  -4  10      185.37      219.65     18.28 o 
  -2  -4  10      135.07      110.95     19.23 o 
  -1  -4  10       54.85       28.11     17.75 o 
   0  -4  10      153.36      190.84     23.67 o 
   1  -4  10      301.75      309.19     23.67 o 
   2  -4  10      182.56      173.09     20.71 o 
   3  -4  10       95.01      133.45     14.09 o 
   4  -4  10       40.26       22.71     12.00 o 
   5  -4  10      152.36      144.98     15.69 o 
   6  -4  10      161.37      127.03     16.19 o 
   7  -4  10      224.91      239.66     28.11 o 
   8  -4  10        4.74      -22.19     20.71 o 
  -7  -3  10       33.69       28.11     18.48 o 
  -6  -3  10       90.16       77.78     18.11 o 
  -5  -3  10       83.37       95.82     33.29 o 
  -4  -3  10      224.07      214.04     18.74 o 
  -3  -3  10      252.93      249.30     20.71 o 
  -2  -3  10       34.39       24.41     11.51 o 
  -1  -3  10       15.25       22.19     14.79 o 
   0  -3  10        5.14        4.44     13.31 o 
   1  -3  10      776.02      767.80     35.51 o 
   2  -3  10       38.84       17.75     29.59 o 
   3  -3  10      238.88      254.29     17.01 o 
   4  -3  10       30.67       19.02     11.10 o 
   5  -3  10        9.21        3.70     11.51 o 
   6  -3  10        1.49      -10.93     12.00 o 
   7  -3  10       86.62       76.21     27.37 o 
   8  -3  10        0.13      -20.71     19.23 o 
   9  -3  10        1.73        8.88     22.19 o 
  -8  -2  10       15.99       68.05     35.51 o 
  -7  -2  10       18.50       28.28     28.11 o 
  -6  -2  10        0.88      -13.21     14.93 o 
  -5  -2  10       20.70       22.68     13.86 o 
  -4  -2  10      170.95      199.54     16.64 o 
  -3  -2  10      180.12      163.74     15.69 o 
  -2  -2  10       81.40       74.09     14.79 o 
  -1  -2  10      105.71      123.34     13.04 o 
   0  -2  10      546.61      585.84     31.07 o 
   1  -2  10     1470.17     1495.66     45.86 o 
   2  -2  10      446.34      522.33     56.96 o 
   3  -2  10      544.97      574.00     20.84 o 
   4  -2  10       99.60       99.99     25.15 o 
   5  -2  10       46.92       53.50     12.55 o 
   6  -2  10       52.94       68.05     13.04 o 
   7  -2  10      240.04      259.28     25.89 o 
   8  -2  10      214.69      180.32     17.69 o 
   9  -2  10        6.92       -5.92     20.71 o 
  -8  -1  10       85.73      155.34     34.03 o 
  -7  -1  10       39.78       22.86     17.05 o 
  -6  -1  10       72.09       60.25     16.67 o 
  -5  -1  10      225.30      230.54     18.11 o 
  -4  -1  10      800.11      834.62     26.54 o 
  -3  -1  10      374.59      406.29     19.79 o 
  -2  -1  10      476.47      443.80     23.67 o 
  -1  -1  10        2.04       28.11     10.46 o 
   0  -1  10      239.47      276.64     22.19 o 
   1  -1  10     1039.04     1035.57     36.98 o 
   2  -1  10     1648.11     1693.09     31.59 o 
   3  -1  10      240.01      271.35     19.97 o 
   4  -1  10        4.88       -4.91      9.90 o 
   5  -1  10        3.81        2.96     10.46 o 
   6  -1  10        2.05        4.44     16.27 o 
   7  -1  10      122.37      143.50     22.19 o 
   8  -1  10       24.51       -7.40     19.23 o 
   9  -1  10        1.22       16.27     20.71 o 
  10  -1  10        5.98       36.98     22.19 o 
  -8   0  10       12.40        0.00     29.59 o 
  -7   0  10       15.52      -14.79     26.63 o 
  -6   0  10        5.65        5.97     15.59 o 
  -5   0  10      234.29      255.56     19.16 o 
  -4   0  10      344.89      324.98     18.48 o 
  -3   0  10      238.24      217.82     15.14 o 
  -2   0  10      431.82      384.73     17.78 o 
  -1   0  10       71.46       76.37     13.31 o 
   0   0  10      147.87      166.79     12.42 o 
   1   0  10      400.39      437.93     22.19 o 
   2   0  10      194.63      229.19     13.48 o 
   3   0  10       10.95       24.63      8.85 o 
   4   0  10       34.67       19.23     13.31 o 
   5   0  10      142.32      110.95     16.27 o 
   6   0  10      752.81      687.91     32.55 o 
   7   0  10       77.93       82.85     19.23 o 
   8   0  10       13.44       32.55     20.71 o 
   9   0  10       26.44        1.48     20.71 o 
  10   0  10        0.15      -29.59     20.71 o 
  -8   1  10       37.58       31.07     31.07 o 
  -7   1  10        2.39       14.79     28.11 o 
  -6   1  10        4.40      -20.71     25.15 o 
  -5   1  10      154.58      145.52     16.64 o 
  -4   1  10        9.82        7.40     12.42 o 
  -3   1  10        8.23       -2.11     10.65 o 
  -2   1  10     1592.15     1485.81     31.33 o 
  -1   1  10      266.74      306.58     15.69 o 
   0   1  10      283.38      305.16     34.03 o 
   1   1  10      632.22      650.09     18.48 o 
   2   1  10      820.12      851.67     21.89 o 
   3   1  10      257.69      275.17     19.23 o 
   4   1  10        0.63       -5.92     11.84 o 
   5   1  10       38.57       29.59     13.31 o 
   6   1  10        0.77      -16.27     14.79 o 
   7   1  10       54.89       56.22     17.75 o 
   8   1  10       15.08       34.03     19.23 o 
   9   1  10        5.82      -14.79     19.23 o 
  10   1  10       44.11       59.18     23.67 o 
  11   1  10       11.07       69.53     26.63 o 
  -7   2  10       15.49       -4.44     26.63 o 
  -6   2  10       21.44       -5.92     23.67 o 
  -5   2  10      176.90      176.05     28.11 o 
  -4   2  10      296.13      280.33     17.42 o 
  -3   2  10     1803.84     1867.20     36.86 o 
  -2   2  10        0.30        6.44     10.30 o 
  -1   2  10       13.80       20.17      9.90 o 
   0   2  10      483.63      561.07     14.11 o 
   1   2  10      906.55     1059.76     18.89 o 
   2   2  10      470.26      531.10     23.67 o 
   3   2  10       29.59       13.31     13.31 o 
   4   2  10       30.44       14.79     13.31 o 
   5   2  10      527.07      445.29     26.63 o 
   6   2  10      586.17      467.48     29.59 o 
   7   2  10      355.78      326.94     26.63 o 
   8   2  10       63.77       60.65     20.71 o 
   9   2  10      153.77      109.47     23.67 o 
  10   2  10        6.11       17.75     20.71 o 
  11   2  10        3.03       -1.48     23.67 o 
  -7   3  10       34.06       78.41     31.07 o 
  -6   3  10       27.54       39.94     26.63 o 
  -5   3  10        9.55      -28.11     23.67 o 
  -4   3  10     1456.97     1390.62     53.26 o 
  -3   3  10      540.34      473.72     19.55 o 
  -2   3  10      317.89      342.08     17.05 o 
  -1   3  10        0.42       12.22      9.90 o 
   0   3  10        7.87       16.99      6.73 o 
   1   3  10      473.23      495.10     13.93 o 
   2   3  10     1111.87     1143.76     23.38 o 
   3   3  10     1423.33     1535.60     41.42 o 
   4   3  10        1.78        2.96     13.31 o 
   5   3  10       12.11       31.07     14.79 o 
   6   3  10        3.01       16.27     16.27 o 
   7   3  10       22.48       11.84     16.27 o 
   8   3  10       61.08       54.74     20.71 o 
   9   3  10        1.65       39.94     20.71 o 
  10   3  10        0.58      -14.79     20.71 o 
  11   3  10        5.35       22.19     23.67 o 
  -7   4  10       65.10       94.68     31.07 o 
  -6   4  10        0.86       10.36     25.15 o 
  -5   4  10      226.43      198.24     29.59 o 
  -4   4  10      181.51      195.28     28.11 o 
  -3   4  10     1273.54     1173.15     45.86 o 
  -2   4  10        8.47      -11.67      9.24 o 
  -1   4  10      109.88      158.53     13.48 o 
   0   4  10      496.80      555.10     15.33 o 
   1   4  10     1094.92     1031.27     23.52 o 
   2   4  10      106.10      121.41     10.30 o 
   3   4  10       69.80       94.68     16.27 o 
   4   4  10      579.27      514.82     28.11 o 
   5   4  10      488.85      442.34     28.11 o 
   6   4  10      822.11      800.35     36.98 o 
   7   4  10      289.94      347.65     29.59 o 
   8   4  10       11.41       14.79     17.75 o 
   9   4  10       57.96       65.09     23.67 o 
  10   4  10       74.48       68.05     25.15 o 
  11   4  10        0.39      -23.67     22.19 o 
  -6   5  10        0.82      -14.79     25.15 o 
  -5   5  10      108.63      107.99     28.11 o 
  -4   5  10      623.93      659.80     39.94 o 
  -3   5  10      526.48      502.99     34.03 o 
  -2   5  10        3.23        5.92     19.23 o 
  -1   5  10       17.72       21.02     19.97 o 
   0   5  10       49.08       52.45     10.46 o 
   1   5  10      994.06     1049.09     24.57 o 
   2   5  10      861.76      866.92     34.03 o 
   3   5  10      278.73      336.72     30.33 o 
   4   5  10       46.50       53.26     16.27 o 
   5   5  10      205.94      205.63     22.19 o 
   6   5  10      163.74      193.80     23.67 o 
   7   5  10        2.56        2.96     19.23 o 
   8   5  10       46.25       48.82     22.19 o 
   9   5  10        4.85       31.07     23.67 o 
  10   5  10       77.98      116.87     25.15 o 
  11   5  10       59.16       28.11     26.63 o 
  -6   6  10       29.84       32.55     31.07 o 
  -5   6  10       21.61       54.74     26.63 o 
  -4   6  10      469.96      519.26     36.98 o 
  -3   6  10      491.84      534.06     36.98 o 
  -2   6  10       53.51       25.15     19.23 o 
  -1   6  10      141.82      196.76     23.67 o 
   0   6  10      424.37      510.39     29.59 o 
   1   6  10      328.60      365.41     25.15 o 
   2   6  10      445.19      437.16     31.07 o 
   3   6  10        0.07       24.41     14.05 o 
   4   6  10      158.76      163.59     13.48 o 
   5   6  10     3639.08     3367.07     78.41 o 
   6   6  10      785.03      832.89     38.46 o 
   7   6  10      274.46      282.56     28.11 o 
   8   6  10       54.63       88.76     23.67 o 
   9   6  10        5.94      -22.19     22.19 o 
  10   6  10        3.68        4.44     25.15 o 
  11   6  10       65.95       36.98     28.11 o 
  -5   7  10       61.82       34.03     28.11 o 
  -4   7  10      191.89      202.68     31.07 o 
  -3   7  10      259.19      218.95     31.07 o 
  -2   7  10       24.79       35.51     20.71 o 
  -1   7  10       21.54       65.09     22.19 o 
   0   7  10       91.77      109.47     22.19 o 
   1   7  10      478.76      463.05     29.59 o 
   2   7  10      251.54      261.85     22.19 o 
   3   7  10      224.36      221.95     15.69 o 
   4   7  10      912.73      998.97     31.07 o 
   5   7  10       19.17       16.27     17.75 o 
   6   7  10      383.10      434.94     31.07 o 
   7   7  10      141.70      149.42     25.15 o 
   8   7  10       65.66       50.30     23.67 o 
   9   7  10        0.17      -26.63     22.19 o 
  10   7  10        4.34      -35.51     23.67 o 
  11   7  10       34.21      -13.31     26.63 o 
  -5   8  10       90.06       97.64     34.03 o 
  -4   8  10       60.90       36.98     26.63 o 
  -3   8  10      227.30      202.68     31.07 o 
  -2   8  10       66.44       82.85     23.67 o 
  -1   8  10      106.04      140.54     23.67 o 
   0   8  10      106.59      167.17     23.67 o 
   1   8  10       16.14       22.19     19.23 o 
   2   8  10      401.71      429.02     29.59 o 
   3   8  10       43.70       54.74     19.23 o 
   4   8  10      177.66      192.22     16.74 o 
   5   8  10       27.66       49.56     13.60 o 
   6   8  10      593.39      514.82     34.03 o 
   7   8  10      306.87      343.22     31.07 o 
   8   8  10      186.03      193.80     28.11 o 
   9   8  10        5.03       25.15     23.67 o 
  10   8  10       28.63       17.75     26.63 o 
  11   8  10      101.42      106.52     32.55 o 
  -4   9  10      297.39      318.07     38.46 o 
  -3   9  10      133.44      159.77     31.07 o 
  -2   9  10       51.97       34.03     25.15 o 
  -1   9  10       13.55       13.31     22.19 o 
   0   9  10      722.84      699.75     39.94 o 
   1   9  10       24.03       56.22     20.71 o 
   2   9  10      141.29      140.54     25.15 o 
   3   9  10      230.11      244.10     26.63 o 
   4   9  10      147.19      159.77     25.15 o 
   5   9  10        6.04        2.96     13.60 o 
   6   9  10       19.24       46.60     15.53 o 
   7   9  10       79.03       82.85     22.19 o 
   8   9  10        2.39      -10.36     22.19 o 
   9   9  10        1.59       13.31     23.67 o 
  10   9  10      110.38      116.87     31.07 o 
  11   9  10        8.05       47.34     29.59 o 
  -3  10  10      185.69      125.75     32.55 o 
  -2  10  10       16.32       34.03     26.63 o 
  -1  10  10       31.36       87.28     28.11 o 
   0  10  10      182.18      242.62     29.59 o 
   1  10  10      178.94      196.76     28.11 o 
   2  10  10      116.07      158.29     25.15 o 
   3  10  10        7.98       -1.48     20.71 o 
   4  10  10        4.72      -10.36     19.23 o 
   5  10  10        6.94       -3.06     14.53 o 
   6  10  10      220.61      221.88     19.88 o 
   7  10  10      395.62      368.37     32.55 o 
   8  10  10       40.22       36.98     25.15 o 
   9  10  10        7.94      -13.31     25.15 o 
  10  10  10        5.14       -5.92     26.63 o 
  -2  11  10       33.19       20.71     31.07 o 
  -1  11  10        1.80      -34.03     23.67 o 
   0  11  10      175.50      170.13     31.07 o 
   1  11  10      326.00      343.22     34.03 o 
   2  11  10       74.11      100.60     26.63 o 
   3  11  10      174.19      187.88     29.59 o 
   4  11  10        0.23        1.48     22.19 o 
   5  11  10        0.87       -1.48     22.19 o 
   6  11  10        3.18       -7.30     15.59 o 
   7  11  10        4.34        9.43     16.64 o 
   8  11  10       62.71      110.95     28.11 o 
   9  11  10        8.17      -35.51     23.67 o 
  10  11  10        1.72       11.84     28.11 o 
   0  12  10       39.56        5.92     28.11 o 
   1  12  10      105.89      105.04     31.07 o 
   2  12  10        8.18       34.03     26.63 o 
   3  12  10       19.17        1.48     25.15 o 
   4  12  10       45.93       69.53     28.11 o 
   5  12  10       35.58       22.19     25.15 o 
   6  12  10      145.60      187.45     32.55 o 
   7  12  10      116.22      123.97     20.84 o 
   8  12  10        5.98       -2.96     25.15 o 
   2  13  10       65.47       76.93     32.55 o 
   3  13  10       38.23       39.94     32.55 o 
   4  13  10       11.27       26.63     31.07 o 
   5  13  10       14.06       54.74     32.55 o 
   6  13  10        3.56       21.57     19.79 o 
   7  13  10       10.29       29.03     30.33 o 
  -1  -8  11       34.21       60.65     26.63 o 
   0  -8  11       47.76       36.98     25.15 o 
   1  -8  11       25.28       14.79     25.15 o 
  -4  -7  11        0.65      -35.51     23.67 o 
  -3  -7  11        4.57       56.22     25.15 o 
  -2  -7  11        3.40       -4.44     23.67 o 
  -1  -7  11       31.21       23.67     23.67 o 
   0  -7  11       91.69       93.20     26.63 o 
   1  -7  11       10.59       16.27     23.67 o 
   2  -7  11       11.28       29.59     25.15 o 
   3  -7  11       59.55       32.55     25.15 o 
  -5  -6  11      144.72      167.17     31.07 o 
  -4  -6  11        7.90      -22.19     22.19 o 
  -3  -6  11        2.54      -10.36     22.19 o 
  -2  -6  11      109.27      109.47     26.63 o 
  -1  -6  11       13.73       17.75     22.19 o 
   0  -6  11       81.32       73.97     23.67 o 
   1  -6  11       74.61       63.61     23.67 o 
   2  -6  11        1.07        4.44     20.71 o 
   3  -6  11       20.54       16.27     20.71 o 
   4  -6  11      185.99      241.14     28.11 o 
   5  -6  11       12.41       47.34     23.67 o 
  -6  -5  11        2.17       16.61     20.22 o 
  -5  -5  11       14.18       30.67     19.16 o 
  -4  -5  11        0.85       -2.96     22.19 o 
  -3  -5  11       10.24      -28.85     19.23 o 
  -2  -5  11       41.53       57.70     20.71 o 
  -1  -5  11       35.86       16.27     20.71 o 
   0  -5  11        7.74       -5.92     17.75 o 
   1  -5  11        1.20      -13.31     19.23 o 
   2  -5  11       61.49       48.82     20.71 o 
   3  -5  11       97.16       91.72     23.67 o 
   4  -5  11       73.63       68.72     15.69 o 
   5  -5  11       46.58       70.21     16.64 o 
   6  -5  11        2.57       25.15     22.19 o 
  -6  -4  11       35.03       35.35     19.16 o 
  -5  -4  11       10.67       32.36     16.35 o 
  -4  -4  11       22.30       56.82     16.64 o 
  -3  -4  11       31.36       10.36     20.71 o 
  -2  -4  11      153.07      162.73     25.15 o 
  -1  -4  11      475.96      446.77     31.07 o 
   0  -4  11       96.73      121.31     22.19 o 
   1  -4  11      308.17      284.04     26.63 o 
   2  -4  11       14.35        1.48     17.75 o 
   3  -4  11       79.27       63.61     20.71 o 
   4  -4  11       28.34       34.48     15.53 o 
   5  -4  11       79.40      106.84     15.69 o 
   6  -4  11       14.88       13.47     14.53 o 
   7  -4  11       13.45       26.63     23.67 o 
  -6  -3  11      258.46      328.21     25.23 o 
  -5  -3  11       90.14      101.25     18.28 o 
  -4  -3  11        6.31       19.23     15.59 o 
  -3  -3  11       51.06       71.91     29.59 o 
  -2  -3  11      100.52       90.24     20.71 o 
  -1  -3  11      279.85      272.21     23.67 o 
   0  -3  11      132.58      113.91     20.71 o 
   1  -3  11       31.26       13.31     16.27 o 
   2  -3  11      144.21      174.57     23.67 o 
   3  -3  11       46.64       57.41     12.42 o 
   4  -3  11      191.11      253.52     17.05 o 
   5  -3  11      189.52      233.20     17.69 o 
   6  -3  11        6.52       -5.18     13.60 o 
   7  -3  11       13.18       12.15     16.27 o 
   8  -3  11        7.73       38.46     22.19 o 
  -7  -2  11       32.42       48.86     19.55 o 
  -6  -2  11       47.91       41.00     34.03 o 
  -5  -2  11      129.38      163.04     19.55 o 
  -4  -2  11        0.18        0.00     14.09 o 
  -3  -2  11        3.92      -10.71     13.04 o 
  -2  -2  11      573.52      502.99     31.07 o 
  -1  -2  11      383.26      374.28     26.63 o 
   0  -2  11      174.70      150.90     19.23 o 
   1  -2  11       12.90        5.92     16.27 o 
   2  -2  11        3.07       20.71     16.27 o 
   3  -2  11       11.75        4.02     10.95 o 
   4  -2  11      240.51      200.84     31.07 o 
   5  -2  11       21.49        5.92     13.31 o 
   6  -2  11      138.98      120.77     15.59 o 
   7  -2  11        1.43       30.33     13.60 o 
   8  -2  11        1.97        8.49     14.09 o 
   9  -2  11        5.06       17.75     22.19 o 
  -7  -1  11       59.14       78.41     32.55 o 
  -6  -1  11      106.11      128.87     18.83 o 
  -5  -1  11        4.75       -8.42     17.01 o 
  -4  -1  11        8.65       -4.60     13.86 o 
  -3  -1  11      490.60      486.72     22.94 o 
  -2  -1  11      559.50      552.85     39.94 o 
  -1  -1  11      527.37      463.05     29.59 o 
   0  -1  11      519.56      451.21     28.11 o 
   1  -1  11       39.78       14.79     16.27 o 
   2  -1  11     1371.72     1308.53     28.41 o 
   3  -1  11      542.40      599.86     20.61 o 
   4  -1  11      111.70      112.93     14.79 o 
   5  -1  11      297.34      272.99     17.24 o 
   6  -1  11        4.47        2.12     19.23 o 
   7  -1  11       55.94       41.42     17.75 o 
   8  -1  11       52.28       16.27     20.71 o 
   9  -1  11       68.06      122.79     25.15 o 
  -7   0  11       27.52       32.55     32.55 o 
  -6   0  11      140.42      119.83     29.59 o 
  -5   0  11       19.10       39.94     15.59 o 
  -4   0  11      119.15       98.73     16.64 o 
  -3   0  11      725.74      708.91     35.51 o 
  -2   0  11      149.42      145.01     15.14 o 
  -1   0  11      782.54      740.91     22.94 o 
   0   0  11      199.54      173.09     20.71 o 
   1   0  11      213.06      162.73     20.71 o 
   2   0  11        2.43        1.97      9.24 o 
   3   0  11     1233.65     1187.34     27.59 o 
   4   0  11       41.72       45.00     11.36 o 
   5   0  11      183.20      149.42     19.23 o 
   6   0  11        0.47       10.36     16.27 o 
   7   0  11       49.63       35.51     19.23 o 
   8   0  11       10.89       31.07     20.71 o 
   9   0  11        0.34      -26.63     17.75 o 
  10   0  11        0.09       25.15     20.71 o 
  -7   1  11       47.06       56.22     32.55 o 
  -6   1  11      103.97      139.06     31.07 o 
  -5   1  11       22.57       66.36     28.85 o 
  -4   1  11      347.99      346.35     20.61 o 
  -3   1  11       48.57       58.21     13.04 o 
  -2   1  11       75.82       70.43     13.04 o 
  -1   1  11      154.20      162.52     14.09 o 
   0   1  11        9.91        1.48     14.79 o 
   1   1  11       29.40       44.38     16.27 o 
   2   1  11       17.53       12.66      9.24 o 
   3   1  11      856.09      792.01     22.94 o 
   4   1  11      711.56      590.27     28.11 o 
   5   1  11      353.80      378.72     25.15 o 
   6   1  11       52.41       66.57     17.75 o 
   7   1  11        1.58       20.71     16.27 o 
   8   1  11      177.22      174.57     23.67 o 
   9   1  11       94.14      127.23     23.67 o 
  10   1  11       37.32       41.42     25.15 o 
  -7   2  11        2.10       32.55     32.55 o 
  -6   2  11      125.13      115.39     31.07 o 
  -5   2  11       87.12      121.31     28.11 o 
  -4   2  11        4.92        6.71     13.48 o 
  -3   2  11       37.01       27.71     17.01 o 
  -2   2  11      285.68      267.51     17.05 o 
  -1   2  11      638.13      603.14     21.43 o 
   0   2  11      792.10      724.13     31.81 o 
   1   2  11      125.15      108.04     17.75 o 
   2   2  11       79.67       81.18     17.75 o 
   3   2  11        8.14        8.88     14.79 o 
   4   2  11      281.10      254.45     22.19 o 
   5   2  11       46.74       35.51     16.27 o 
   6   2  11       24.21       25.15     17.75 o 
   7   2  11       36.39        8.88     17.75 o 
   8   2  11       62.03       51.78     20.71 o 
   9   2  11        0.02      -10.36     17.75 o 
  10   2  11        2.36       -7.40     20.71 o 
  11   2  11        2.31        0.00     23.67 o 
  -6   3  11       30.12        7.40     26.63 o 
  -5   3  11      193.14      207.11     31.07 o 
  -4   3  11       34.96        8.88     23.67 o 
  -3   3  11       16.73       22.72     22.93 o 
  -2   3  11      527.85      556.30     22.33 o 
  -1   3  11      190.77      175.89     18.49 o 
   0   3  11       58.53       42.46     14.79 o 
   1   3  11      236.21      248.43     15.32 o 
   2   3  11       25.98       22.19     13.31 o 
   3   3  11     1334.19     1093.26     36.98 o 
   4   3  11      916.95      818.10     34.03 o 
   5   3  11      387.74      386.12     26.63 o 
   6   3  11      135.86      161.25     22.19 o 
   7   3  11        2.24       17.75     19.23 o 
   8   3  11      130.44      103.56     23.67 o 
   9   3  11      120.70      162.73     26.63 o 
  10   3  11      175.59      238.18     29.59 o 
  11   3  11       53.44       51.78     25.15 o 
  -6   4  11       98.54      113.91     34.03 o 
  -5   4  11      110.71      128.71     29.59 o 
  -4   4  11       74.69       88.76     25.15 o 
  -3   4  11        5.69       -4.44     20.71 o 
  -2   4  11      436.72      433.24     20.22 o 
  -1   4  11     1116.75     1025.30     27.14 o 
   0   4  11      526.16      456.79     22.40 o 
   1   4  11      100.20       96.57      9.66 o 
   2   4  11       12.15       19.23     14.79 o 
   3   4  11       78.19       76.93     16.27 o 
   4   4  11      225.08      221.91     22.19 o 
   5   4  11      203.59      227.82     23.67 o 
   6   4  11      207.00      215.99     25.15 o 
   7   4  11        1.55      -14.79     17.75 o 
   8   4  11        0.33        8.88     19.23 o 
   9   4  11       73.63       54.74     23.67 o 
  10   4  11        1.96       -8.88     19.23 o 
  11   4  11        0.86        8.88     25.15 o 
  -6   5  11       88.86      115.39     32.55 o 
  -5   5  11       21.36       48.82     29.59 o 
  -4   5  11        9.50       34.03     25.15 o 
  -3   5  11       37.59       48.82     23.67 o 
  -2   5  11      273.06      232.26     26.63 o 
  -1   5  11      242.99      234.95     15.99 o 
   0   5  11       78.13       59.09      9.32 o 
   1   5  11        9.77        3.50     10.36 o 
   2   5  11      140.00      149.42     19.23 o 
   3   5  11      637.21      625.78     31.07 o 
   4   5  11      148.64      186.40     20.71 o 
   5   5  11      394.02      429.02     29.59 o 
   6   5  11      690.26      704.19     35.51 o 
   7   5  11       10.47       20.71     20.71 o 
   8   5  11      243.26      260.37     28.11 o 
   9   5  11      165.53      170.13     29.59 o 
  10   5  11       31.23       38.46     25.15 o 
  11   5  11       73.32       81.37     26.63 o 
  -5   6  11       36.84       75.45     29.59 o 
  -4   6  11       10.84       14.79     25.15 o 
  -3   6  11       66.00       69.53     25.15 o 
  -2   6  11      184.54      186.40     25.15 o 
  -1   6  11     1088.15     1045.92     44.38 o 
   0   6  11       17.50       21.25     11.36 o 
   1   6  11       44.92       49.74     12.55 o 
   2   6  11       88.18      101.39     12.55 o 
   3   6  11      102.43       99.38     12.42 o 
   4   6  11      542.84      542.93     31.07 o 
   5   6  11      829.40      819.58     38.46 o 
   6   6  11      151.03      229.30     26.63 o 
   7   6  11      106.47      155.34     25.15 o 
   8   6  11       44.66       51.78     23.67 o 
   9   6  11        0.49      -16.27     23.67 o 
  10   6  11        6.97       11.84     26.63 o 
  11   6  11       16.20       51.78     29.59 o 
  -5   7  11       16.02       45.86     31.07 o 
  -4   7  11       10.62       10.36     28.11 o 
  -3   7  11       34.65       51.78     28.11 o 
  -2   7  11      181.05      217.47     28.11 o 
  -1   7  11      331.42      328.42     29.59 o 
   0   7  11      101.86      127.23     23.67 o 
   1   7  11      208.98      196.76     23.67 o 
   2   7  11      413.72      413.39     20.38 o 
   3   7  11      161.23      183.99     22.93 o 
   4   7  11      204.33      195.28     23.67 o 
   5   7  11      225.86      202.68     25.15 o 
   6   7  11      221.87      179.01     26.63 o 
   7   7  11      264.26      284.04     31.07 o 
   8   7  11       20.52       16.27     22.19 o 
   9   7  11      150.15      215.99     31.07 o 
  10   7  11       11.15        2.96     28.11 o 
  11   7  11        6.26      -36.98     28.11 o 
  -4   8  11       74.58       53.26     29.59 o 
  -3   8  11        3.01        4.44     25.15 o 
  -2   8  11      239.79      213.03     29.59 o 
  -1   8  11      338.69      392.04     32.55 o 
   0   8  11      856.53      856.56     41.42 o 
   1   8  11       92.95      124.27     23.67 o 
   2   8  11       20.62        0.00     19.23 o 
   3   8  11       21.98       16.27     12.42 o 
   4   8  11      207.36      228.13     17.75 o 
   5   8  11        2.82       11.84     17.75 o 
   6   8  11      467.90      470.44     35.51 o 
   7   8  11        3.68      -17.75     19.23 o 
   8   8  11      106.63       54.74     23.67 o 
   9   8  11        9.63      -11.84     23.67 o 
  10   8  11       30.89        1.48     26.63 o 
  11   8  11        2.61      -19.23     25.15 o 
  -3   9  11      141.88      226.35     34.03 o 
  -2   9  11      118.26      127.23     29.59 o 
  -1   9  11      172.54      244.10     32.55 o 
   0   9  11      275.62      278.12     29.59 o 
   1   9  11       41.22        2.96     20.71 o 
   2   9  11      135.59      105.04     23.67 o 
   3   9  11      114.11      102.08     22.19 o 
   4   9  11      141.31      138.36     17.78 o 
   5   9  11      197.56      153.86     25.15 o 
   6   9  11       65.35       84.32     23.67 o 
   7   9  11      379.97      392.04     34.03 o 
   8   9  11      133.57      232.26     31.07 o 
   9   9  11      264.25      332.86     36.98 o 
  10   9  11       37.15       47.34     29.59 o 
  -2  10  11       42.82       35.51     28.11 o 
  -1  10  11      214.05      165.69     31.07 o 
   0  10  11       53.22       54.74     26.63 o 
   1  10  11       28.73       50.30     25.15 o 
   2  10  11       47.01        5.92     23.67 o 
   3  10  11       96.09       76.93     25.15 o 
   4  10  11       28.09       19.23     15.69 o 
   5  10  11      129.98      141.95     18.28 o 
   6  10  11      119.48      110.95     26.63 o 
   7  10  11      155.50      102.08     26.63 o 
   8  10  11        1.36      -31.07     22.19 o 
   9  10  11       50.27       42.90     28.11 o 
  10  10  11      138.52       78.41     28.11 o 
  -1  11  11       83.11      125.75     32.55 o 
   0  11  11       56.29       71.01     28.11 o 
   1  11  11       38.75       41.42     28.11 o 
   2  11  11      140.20      150.90     28.11 o 
   3  11  11       14.37       26.63     25.15 o 
   4  11  11      282.84      227.82     32.55 o 
   5  11  11        1.21      -23.67     21.45 o 
   6  11  11       22.45        4.44     22.19 o 
   7  11  11       81.42      125.75     28.11 o 
   8  11  11      120.68      109.47     29.59 o 
   9  11  11      142.38      158.29     32.55 o 
   1  12  11       23.38       34.03     28.11 o 
   2  12  11       43.81        7.40     26.63 o 
   3  12  11       25.30       23.67     26.63 o 
   4  12  11      275.30      323.98     36.98 o 
   5  12  11        4.24       -2.11     18.11 o 
   6  12  11       94.05       73.97     20.22 o 
   7  12  11        6.16      -31.07     20.71 o 
   8  12  11       11.33        8.88     26.63 o 
   4  13  11      127.60      136.10     32.55 o 
   5  13  11       50.68       90.24     31.07 o 
  -1  -7  12        9.41        4.44     25.15 o 
   0  -7  12       14.56        2.96     25.15 o 
   1  -7  12       17.90       57.70     26.63 o 
  -3  -6  12       34.70       19.23     25.15 o 
  -2  -6  12       12.77       10.36     23.67 o 
  -1  -6  12        0.77       -5.92     23.67 o 
   0  -6  12       23.20       39.94     23.67 o 
   1  -6  12       15.26      -33.29     22.19 o 
   2  -6  12       74.01       87.28     25.15 o 
   3  -6  12       40.70       22.19     23.67 o 
   4  -6  12        5.91       -2.96     22.19 o 
  -4  -5  12       47.80       29.59     25.15 o 
  -3  -5  12       58.18       69.53     25.15 o 
  -2  -5  12       70.39      112.43     26.63 o 
  -1  -5  12        0.66       17.75     22.19 o 
   0  -5  12       44.53       41.42     20.71 o 
   1  -5  12      128.51      149.42     26.63 o 
   2  -5  12       61.51       48.82     23.67 o 
   3  -5  12       30.54       25.15     22.19 o 
   4  -5  12       12.43       54.74     25.15 o 
   5  -5  12        1.36      -19.23     19.97 o 
  -5  -4  12        0.27       17.75     25.15 o 
  -4  -4  12       94.56      121.31     28.11 o 
  -3  -4  12       98.10       82.85     22.19 o 
  -2  -4  12       41.15       23.67     22.19 o 
  -1  -4  12        0.31       29.59     20.71 o 
   0  -4  12       68.83       62.13     22.19 o 
   1  -4  12      269.85      251.49     28.11 o 
   2  -4  12      291.30      349.13     31.07 o 
   3  -4  12      108.87      130.19     25.15 o 
   4  -4  12        3.27       20.71     20.71 o 
   5  -4  12       44.81       43.16     15.14 o 
   6  -4  12       10.84       -1.53     15.14 o 
  -5  -3  12       43.40       50.96     18.74 o 
  -4  -3  12      304.37      278.12     31.07 o 
  -3  -3  12      167.97      192.32     28.11 o 
  -2  -3  12      158.59      161.25     25.15 o 
  -1  -3  12       79.60       66.57     22.19 o 
   0  -3  12      106.29      124.27     23.67 o 
   1  -3  12      141.63      183.44     25.15 o 
   2  -3  12      409.70      420.14     31.07 o 
   3  -3  12      238.86      232.26     26.63 o 
   4  -3  12       16.63       20.83     12.42 o 
   5  -3  12       11.29       12.29     13.48 o 
   6  -3  12       40.12       55.48     15.69 o 
   7  -3  12        9.11      -14.47     14.09 o 
  -6  -2  12        0.36      -20.98     17.05 o 
  -5  -2  12        3.97       17.20     18.11 o 
  -4  -2  12      122.68      159.68     19.97 o 
  -3  -2  12      171.78      173.09     25.15 o 
  -2  -2  12      103.00       73.97     19.23 o 
  -1  -2  12       20.51       35.51     19.23 o 
   0  -2  12       23.95       13.31     19.23 o 
   1  -2  12       58.59       75.45     20.71 o 
   2  -2  12       85.89      119.83     22.19 o 
   3  -2  12       71.18       87.28     20.71 o 
   4  -2  12       48.06       13.50     12.42 o 
   5  -2  12       33.93       26.63     13.60 o 
   6  -2  12       66.19       50.88     29.59 o 
   7  -2  12      183.47      187.27     18.28 o 
   8  -2  12        2.05       33.07     16.19 o 
  -6  -1  12        2.58      -10.57     17.75 o 
  -5  -1  12      110.32      101.15     19.16 o 
  -4  -1  12       40.72       81.29     17.69 o 
  -3  -1  12       59.66       55.35     35.51 o 
  -2  -1  12        9.82       -4.44     17.75 o 
  -1  -1  12      137.03      155.34     23.67 o 
   0  -1  12      145.34      156.81     20.71 o 
   1  -1  12      693.78      748.57     36.98 o 
   2  -1  12       35.75       71.01     19.23 o 
   3  -1  12      454.00      528.55     20.84 o 
   4  -1  12        3.68       -1.48     17.01 o 
   5  -1  12       12.74       -2.83     12.00 o 
   6  -1  12       15.34       16.69     13.04 o 
   7  -1  12       40.64       48.82     14.65 o 
   8  -1  12       38.19       38.18     16.19 o 
   9  -1  12        0.06        2.96     22.19 o 
  -6   0  12        0.19       23.67     28.11 o 
  -5   0  12       40.50       46.03     17.69 o 
  -4   0  12      203.56      217.79     19.55 o 
  -3   0  12      116.34      137.65     17.75 o 
  -2   0  12     1083.79     1096.22     42.90 o 
  -1   0  12       80.64      116.87     20.71 o 
   0   0  12       23.02       32.55     17.75 o 
   1   0  12      283.86      254.45     25.15 o 
   2   0  12      102.12      127.23     19.23 o 
   3   0  12      226.67      270.90     19.97 o 
   4   0  12       81.56       56.71     11.73 o 
   5   0  12       29.45       10.10     12.00 o 
   6   0  12      397.77      418.67     29.59 o 
   7   0  12       76.42      109.47     22.19 o 
   8   0  12       35.70       10.36     22.19 o 
   9   0  12       10.00       -8.88     20.71 o 
  -6   1  12        2.77      -37.72     25.15 o 
  -5   1  12        9.94        8.88     26.63 o 
  -4   1  12      103.63      115.27     25.15 o 
  -3   1  12     1148.02     1138.18     31.79 o 
  -2   1  12      141.91      102.96     15.53 o 
  -1   1  12      339.60      371.32     28.11 o 
   0   1  12       86.30      105.04     19.23 o 
   1   1  12      158.37      192.32     22.19 o 
   2   1  12      269.46      298.84     25.15 o 
   3   1  12      224.64      258.72     16.64 o 
   4   1  12      174.61      190.86     16.19 o 
   5   1  12       35.65       11.84     16.27 o 
   6   1  12      123.23       72.49     19.23 o 
   7   1  12        0.52       11.84     17.75 o 
   8   1  12       40.51       45.86     19.23 o 
   9   1  12        0.68       -2.96     20.71 o 
  10   1  12        5.66      -20.71     22.19 o 
  -6   2  12        0.12        1.48     28.11 o 
  -5   2  12       12.09       -4.44     25.15 o 
  -4   2  12      224.68      258.89     31.07 o 
  -3   2  12      118.11      128.46     17.05 o 
  -2   2  12     1406.52     1324.48     32.84 o 
  -1   2  12       72.58      104.09     31.07 o 
   0   2  12      245.28      294.40     23.67 o 
   1   2  12      502.96      566.60     32.55 o 
   2   2  12      212.13      228.47     15.59 o 
   3   2  12       15.58       17.75     11.51 o 
   4   2  12       16.74       28.11     16.27 o 
   5   2  12      492.07      442.34     29.59 o 
   6   2  12      379.63      380.20     28.11 o 
   7   2  12       69.40       96.16     22.19 o 
   8   2  12       27.75       31.07     20.71 o 
   9   2  12        5.54       14.79     20.71 o 
  10   2  12       62.71       79.89     25.15 o 
  -6   3  12        2.60       14.79     31.07 o 
  -5   3  12       15.57       35.51     26.63 o 
  -4   3  12      318.68      362.45     34.03 o 
  -3   3  12      272.43      284.35     36.24 o 
  -2   3  12      322.99      327.51     19.33 o 
  -1   3  12       93.28       72.49     13.04 o 
   0   3  12        2.38      -22.19     14.79 o 
   1   3  12      344.38      358.01     26.63 o 
   2   3  12      732.99      733.93     22.94 o 
   3   3  12      154.14      170.13     20.71 o 
   4   3  12       30.96       50.30     17.75 o 
   5   3  12       56.23       63.61     19.23 o 
   6   3  12      201.14      208.59     25.15 o 
   7   3  12       32.48       39.94     20.71 o 
   8   3  12       39.28       31.07     22.19 o 
   9   3  12        2.68      -13.31     22.19 o 
  10   3  12        4.50       17.75     23.67 o 
  -5   4  12       69.18       44.38     26.63 o 
  -4   4  12       48.94       66.57     26.63 o 
  -3   4  12      407.40      448.25     35.51 o 
  -2   4  12      222.89      222.90     17.42 o 
  -1   4  12        0.02        4.95     12.00 o 
   0   4  12      565.72      599.91     21.97 o 
   1   4  12      478.46      526.81     20.22 o 
   2   4  12       23.02       39.94     14.79 o 
   3   4  12       94.07      179.01     20.71 o 
   4   4  12        5.71        2.96     14.79 o 
   5   4  12      289.09      263.33     25.15 o 
   6   4  12     2398.13     2301.92     65.09 o 
   7   4  12      125.00      109.47     22.19 o 
   8   4  12       19.16       20.71     22.19 o 
   9   4  12        0.97       39.94     25.15 o 
  10   4  12        1.28      -20.71     23.67 o 
  -5   5  12       95.58       54.74     29.59 o 
  -4   5  12       91.78       81.37     31.07 o 
  -3   5  12      185.75      207.11     29.59 o 
  -2   5  12       50.71       36.98     23.67 o 
  -1   5  12        0.06       -4.03     11.84 o 
   0   5  12       51.34       46.63     12.00 o 
   1   5  12      520.15      497.68     16.78 o 
   2   5  12      577.26      642.05     31.07 o 
   3   5  12       88.86       75.45     17.75 o 
   4   5  12        1.27        8.88     16.27 o 
   5   5  12      894.68      945.33     39.94 o 
   6   5  12        1.88       14.79     19.23 o 
   7   5  12      571.07      476.36     35.51 o 
   8   5  12       39.01       66.57     25.15 o 
   9   5  12       18.61       16.27     23.67 o 
  10   5  12        1.12       20.71     26.63 o 
  -4   6  12      256.19      284.04     35.51 o 
  -3   6  12       69.96       31.07     23.67 o 
  -2   6  12      129.97      116.87     25.15 o 
  -1   6  12        6.41        7.40     20.71 o 
   0   6  12      226.78      256.84     23.23 o 
   1   6  12      167.32      215.10     12.81 o 
   2   6  12       22.02       -2.96     16.27 o 
   3   6  12      111.82      150.90     20.71 o 
   4   6  12        0.35       26.63     17.75 o 
   5   6  12      216.91      238.18     26.63 o 
   6   6  12       79.21       78.41     20.71 o 
   7   6  12      399.50      397.95     34.03 o 
   8   6  12       74.52       44.38     25.15 o 
   9   6  12        5.74       11.84     25.15 o 
  10   6  12        0.83      -34.03     25.15 o 
  -4   7  12      331.06      352.09     38.46 o 
  -3   7  12      238.43      226.35     32.55 o 
  -2   7  12       75.47       87.28     25.15 o 
  -1   7  12       10.84      -19.23     20.71 o 
   0   7  12      192.68      210.07     26.63 o 
   1   7  12      778.71      736.73     36.98 o 
   2   7  12      274.14      299.30     18.83 o 
   3   7  12       27.76       35.51     19.23 o 
   4   7  12       80.71       88.76     20.71 o 
   5   7  12        0.04       11.84     19.23 o 
   6   7  12       22.85       22.19     20.71 o 
   7   7  12       44.03       34.03     23.67 o 
   8   7  12        0.01       10.36     23.67 o 
   9   7  12       17.70       57.70     28.11 o 
  10   7  12       19.00      -31.07     26.63 o 
  -3   8  12      143.12       88.76     29.59 o 
  -2   8  12       61.18       57.70     26.63 o 
  -1   8  12        0.04      -33.29     22.19 o 
   0   8  12      102.18      116.87     25.15 o 
   1   8  12      317.94      409.79     32.55 o 
   2   8  12      174.95      189.54     18.28 o 
   3   8  12       21.44       24.41     13.60 o 
   4   8  12       48.35       26.63     20.71 o 
   5   8  12       49.43       47.34     22.19 o 
   6   8  12       21.73        5.92     20.71 o 
   7   8  12      199.01      288.48     32.55 o 
   8   8  12       34.54       20.71     23.67 o 
   9   8  12        3.75      -29.59     25.15 o 
  10   8  12       33.19       47.34     29.59 o 
  -2   9  12       42.13       51.78     29.59 o 
  -1   9  12        1.26        4.44     23.67 o 
   0   9  12       60.70      105.04     26.63 o 
   1   9  12      221.44      239.66     28.11 o 
   2   9  12      392.58      375.76     32.55 o 
   3   9  12      155.06      164.96     18.28 o 
   4   9  12        4.58        1.48     19.23 o 
   5   9  12       39.07       10.36     22.19 o 
   6   9  12        0.40        1.48     20.71 o 
   7   9  12        4.21       -4.44     23.67 o 
   8   9  12        4.39      -10.36     23.67 o 
   9   9  12        2.40        2.96     26.63 o 
  10   9  12        0.79       41.42     31.07 o 
  -1  10  12        1.40        0.00     28.11 o 
   0  10  12      124.87      186.40     32.55 o 
   1  10  12       21.56       25.15     23.67 o 
   2  10  12      244.83      267.77     31.07 o 
   3  10  12       28.58       36.98     25.15 o 
   4  10  12       45.30       45.19     17.24 o 
   5  10  12       56.68       34.03     23.67 o 
   6  10  12      150.64      165.69     28.11 o 
   7  10  12       45.71       34.03     25.15 o 
   8  10  12       49.59       31.07     23.67 o 
   9  10  12       50.72       56.22     29.59 o 
   0  11  12       81.85      112.43     31.07 o 
   1  11  12       44.54       78.41     28.11 o 
   3  11  12       21.31      107.99     29.59 o 
   4  11  12       41.24       42.90     18.28 o 
   5  11  12        1.54        7.40     22.19 o 
   6  11  12        0.71       11.84     23.67 o 
   7  11  12        7.94       14.79     25.15 o 
   8  11  12       97.94      100.60     29.59 o 
   2  12  12       87.40       88.76     32.55 o 
   3  12  12       13.75       13.31     26.63 o 
   4  12  12        9.74      -23.67     26.63 o 
   5  12  12      117.03      133.82     21.89 o 
   6  12  12       22.97        4.44     25.15 o 
   7  12  12       54.75        8.88     25.15 o 
  -2  -5  13       50.73       57.70     26.63 o 
  -1  -5  13       83.36       81.37     26.63 o 
   0  -5  13       51.22       44.38     25.15 o 
   1  -5  13        3.93      -10.36     22.19 o 
   2  -5  13        0.96       10.36     23.67 o 
   3  -5  13       21.31       34.03     25.15 o 
   4  -5  13        2.25      -19.23     23.67 o 
  -3  -4  13       17.12       19.23     25.15 o 
  -2  -4  13       55.00       73.97     26.63 o 
  -1  -4  13      142.04      147.94     25.15 o 
   0  -4  13      104.88       91.72     25.15 o 
   1  -4  13       23.52       48.82     23.67 o 
   2  -4  13       45.04       47.34     23.67 o 
   3  -4  13       13.62       23.67     23.67 o 
   4  -4  13       16.43       -4.44     25.15 o 
   5  -4  13        8.30       25.15     25.15 o 
  -4  -3  13        1.60        2.96     22.19 o 
  -3  -3  13       50.47       25.15     25.15 o 
  -2  -3  13      274.22      303.27     31.07 o 
  -1  -3  13      199.98      162.73     26.63 o 
   0  -3  13      111.98       97.64     23.67 o 
   1  -3  13       37.03       34.03     19.23 o 
   2  -3  13      149.25      165.69     26.63 o 
   3  -3  13      407.86      418.67     34.03 o 
   4  -3  13       86.26      131.66     26.63 o 
   5  -3  13       55.44       84.26     16.19 o 
   6  -3  13       18.85       25.35     15.59 o 
  -4  -2  13       41.57       54.74     25.15 o 
  -3  -2  13        5.02       -7.40     22.19 o 
  -2  -2  13      440.31      344.70     32.55 o 
  -1  -2  13       87.85      109.47     22.19 o 
   0  -2  13       95.18       99.12     23.67 o 
   1  -2  13       81.63       66.57     22.19 o 
   2  -2  13        0.06       17.75     19.23 o 
   3  -2  13      101.85       90.24     20.71 o 
   4  -2  13      275.08      260.37     29.59 o 
   5  -2  13       72.19       84.60     25.15 o 
   6  -2  13       19.17        8.77     14.53 o 
   7  -2  13        1.40      -11.78     15.14 o 
  -5  -1  13       22.08       29.82     19.79 o 
  -4  -1  13        0.31        5.92     22.19 o 
  -3  -1  13      183.62      199.72     28.11 o 
  -2  -1  13       52.53       47.34     22.19 o 
  -1  -1  13      305.67      267.77     28.11 o 
   0  -1  13        2.75       -8.88     16.27 o 
   1  -1  13        8.40       10.36     19.23 o 
   2  -1  13       39.92       72.49     20.71 o 
   3  -1  13        9.60      -20.71     19.23 o 
   4  -1  13      331.51      357.35     20.22 o 
   5  -1  13      103.94      109.31     16.19 o 
   6  -1  13       16.25       13.31     14.09 o 
   7  -1  13        9.65       28.11     15.69 o 
   8  -1  13       20.18        5.18     15.69 o 
  -5   0  13       60.96       60.16     18.48 o 
  -4   0  13       13.53        3.55     15.59 o 
  -3   0  13        6.55       39.94     20.71 o 
  -2   0  13       49.99       42.90     20.71 o 
  -1   0  13      472.45      460.09     31.07 o 
   0   0  13      139.08      115.39     22.19 o 
   1   0  13      293.88      295.88     28.11 o 
   2   0  13       34.89       50.30     20.71 o 
   3   0  13       14.76        1.48     19.23 o 
   4   0  13      117.48      116.42     17.75 o 
   5   0  13       65.99       50.64     13.48 o 
   6   0  13       10.13        1.37     13.48 o 
   7   0  13        3.72       -3.67     14.09 o 
   8   0  13        1.13       16.27     22.19 o 
  -5   1  13        4.04      -36.98     25.15 o 
  -4   1  13      115.40      119.46     19.16 o 
  -3   1  13       24.93        7.08     16.27 o 
  -2   1  13       26.60       11.84     19.23 o 
  -1   1  13      416.66      408.31     31.07 o 
   0   1  13      310.73      341.74     28.11 o 
   1   1  13       30.37       50.30     19.23 o 
   2   1  13        2.79        1.48     17.75 o 
   3   1  13      121.35       88.76     22.19 o 
   4   1  13      433.73      432.06     21.43 o 
   5   1  13      108.93      117.09     15.59 o 
   6   1  13      156.02      153.86     22.19 o 
   7   1  13        0.10        8.88     19.23 o 
   8   1  13        7.63       44.38     22.19 o 
   9   1  13       39.50       22.19     23.67 o 
  -5   2  13        6.06        2.96     26.63 o 
  -4   2  13      122.59      158.29     31.07 o 
  -3   2  13       28.89       26.25     19.23 o 
  -2   2  13       10.56       -1.48     17.75 o 
  -1   2  13      278.43      233.74     25.15 o 
   0   2  13      477.35      431.98     29.59 o 
   1   2  13       76.56       45.86     19.23 o 
   2   2  13       33.33       22.19     16.27 o 
   3   2  13      102.27      109.38     14.53 o 
   4   2  13      146.55      146.70     16.19 o 
   5   2  13        4.83       10.36     19.23 o 
   6   2  13      103.03       76.93     20.71 o 
   7   2  13        2.13      -19.23     19.23 o 
   8   2  13        0.79       29.59     20.71 o 
   9   2  13        0.50        5.92     20.71 o 
  -5   3  13       77.24       63.61     29.59 o 
  -4   3  13        4.38      -32.55     22.19 o 
  -3   3  13       84.98       62.13     23.67 o 
  -2   3  13        9.33       25.57     14.53 o 
  -1   3  13      380.81      318.07     26.63 o 
   0   3  13       94.69      102.08     20.71 o 
   1   3  13       24.10       19.23     17.75 o 
   2   3  13      124.94      136.10     22.19 o 
   3   3  13      116.97       81.52     14.09 o 
   4   3  13      197.63      205.63     23.67 o 
   5   3  13        7.59        5.92     17.75 o 
   6   3  13      233.10      252.97     28.11 o 
   7   3  13      236.22      233.74     28.11 o 
   8   3  13      108.71      137.58     26.63 o 
   9   3  13       85.28       75.45     26.63 o 
  10   3  13        8.50       -5.92     23.67 o 
  -4   4  13       10.77       32.55     28.11 o 
  -3   4  13       50.44       60.65     26.63 o 
  -2   4  13      104.74      103.56     26.63 o 
  -1   4  13      409.73      471.69     22.94 o 
   0   4  13      301.63      350.61     28.11 o 
   1   4  13        4.70       -2.96     16.27 o 
   2   4  13       16.09       27.37     11.51 o 
   3   4  13        8.55       -2.96     14.79 o 
   4   4  13      215.87      189.36     23.67 o 
   5   4  13      423.95      426.06     31.07 o 
   6   4  13      112.23      112.43     25.15 o 
   7   4  13        9.58      -10.36     22.19 o 
   8   4  13       14.93       47.34     25.15 o 
   9   4  13        2.48      -14.79     22.19 o 
  10   4  13        1.98      -32.55     23.67 o 
  -4   5  13        0.24      -16.27     26.63 o 
  -3   5  13       20.44       25.15     25.15 o 
  -2   5  13      109.60      116.87     25.15 o 
  -1   5  13      156.08      195.04     17.69 o 
   0   5  13      292.58      318.07     28.11 o 
   1   5  13      113.45       96.16     20.71 o 
   2   5  13      545.38      536.65     22.47 o 
   3   5  13      412.28      437.90     28.11 o 
   4   5  13       33.03       59.18     19.23 o 
   5   5  13       61.06       73.97     20.71 o 
   6   5  13       35.80       54.74     22.19 o 
   7   5  13       23.29        5.92     22.19 o 
   8   5  13       71.72       59.18     26.63 o 
   9   5  13       31.17       25.15     26.63 o 
  10   5  13       31.07      -20.71     26.63 o 
  -3   6  13      126.07      122.79     29.59 o 
  -2   6  13      123.00      110.95     26.63 o 
  -1   6  13      325.06      353.57     32.55 o 
   0   6  13      155.32      143.37     16.19 o 
   1   6  13      717.07      661.28     34.03 o 
   2   6  13        1.83       -8.88     17.75 o 
   3   6  13       51.04       69.53     19.23 o 
   4   6  13      182.76      179.01     23.67 o 
   5   6  13      175.45      159.77     25.15 o 
   6   6  13       14.45       -5.92     20.71 o 
   7   6  13       55.72       88.76     25.15 o 
   8   6  13       30.92       19.23     25.15 o 
   9   6  13        4.66      -31.07     23.67 o 
  10   6  13        7.15       -7.40     28.11 o 
  -3   7  13       75.47       35.51     26.63 o 
  -2   7  13      168.79      205.63     31.07 o 
  -1   7  13      170.22      180.48     29.59 o 
   0   7  13       51.93       66.57     23.67 o 
   1   7  13      234.75      230.62     18.28 o 
   2   7  13        0.86        4.44     19.23 o 
   3   7  13      368.80      321.03     28.11 o 
   4   7  13       80.71      105.04     23.67 o 
   5   7  13       55.78       56.22     22.19 o 
   6   7  13       27.20       16.27     22.19 o 
   7   7  13       97.10      115.39     26.63 o 
   8   7  13      209.62      168.65     31.07 o 
   9   7  13      174.08      214.51     34.03 o 
  10   7  13       36.34       39.94     31.07 o 
  -2   8  13      144.66      187.88     32.55 o 
  -1   8  13       49.77       75.45     25.15 o 
   0   8  13      182.51      180.48     29.59 o 
   1   8  13        1.19        3.88     16.27 o 
   2   8  13        0.47       10.36     20.71 o 
   3   8  13       79.90       34.03     20.71 o 
   4   8  13      262.46      238.18     28.11 o 
   5   8  13      129.04      147.94     26.63 o 
   6   8  13       29.57       -1.48     22.19 o 
   7   8  13       33.25       38.46     25.15 o 
   8   8  13      125.79       62.13     28.11 o 
   9   8  13        0.63        5.92     28.11 o 
  -1   9  13       59.98       71.01     28.11 o 
   0   9  13       49.36       42.90     26.63 o 
   1   9  13       30.31        0.00     23.67 o 
   2   9  13        0.46        7.59     15.59 o 
   3   9  13      137.04      134.62     26.63 o 
   4   9  13      114.18      143.50     26.63 o 
   5   9  13       19.57       17.75     22.19 o 
   6   9  13        2.30      -10.36     23.67 o 
   7   9  13       69.06       81.37     28.11 o 
   8   9  13      122.65      118.35     31.07 o 
   9   9  13       50.38       60.65     29.59 o 
   0  10  13       79.61       88.76     28.11 o 
   1  10  13        0.88      -16.27     25.15 o 
   2  10  13        5.83       34.03     23.67 o 
   3  10  13       27.30       44.38     25.15 o 
   4  10  13      193.60      189.36     29.59 o 
   5  10  13      188.28      167.17     29.59 o 
   6  10  13       16.91       -2.96     23.67 o 
   7  10  13        8.29       -8.88     23.67 o 
   8  10  13        8.70       -7.40     26.63 o 
   2  11  13        0.12      -13.31     23.67 o 
   3  11  13       71.87      118.35     29.59 o 
   4  11  13       27.85       47.34     25.15 o 
   5  11  13       46.19       34.03     25.15 o 
   6  11  13       18.94       20.71     25.15 o 
   7  11  13       27.69       42.90     26.63 o 
  -1  -4  14        4.83      -25.15     23.67 o 
   0  -4  14       16.54       10.36     25.15 o 
   1  -4  14       19.69       31.07     25.15 o 
   2  -4  14       15.12       -2.96     25.15 o 
   3  -4  14       27.69       48.82     26.63 o 
  -2  -3  14       19.25       38.46     25.15 o 
  -1  -3  14       20.67        5.92     23.67 o 
   0  -3  14        2.42       31.07     23.67 o 
   1  -3  14       84.24       69.53     26.63 o 
   2  -3  14       63.31       72.49     25.15 o 
   3  -3  14       18.98       23.67     23.67 o 
   4  -3  14       80.98      155.34     29.59 o 
   5  -3  14       21.28       -1.48     25.15 o 
  -3  -2  14       76.12       94.68     26.63 o 
  -2  -2  14        2.32       -5.92     23.67 o 
  -1  -2  14      272.71      304.75     32.55 o 
   0  -2  14       88.39      102.08     25.15 o 
   1  -2  14       45.35       94.68     25.15 o 
   2  -2  14       94.42      116.87     25.15 o 
   3  -2  14        3.92       22.19     22.19 o 
   4  -2  14        0.14      -10.36     22.19 o 
   5  -2  14        0.69       -1.48     22.19 o 
   6  -2  14       46.39       39.58     17.24 o 
  -3  -1  14      151.47      177.53     29.59 o 
  -2  -1  14      384.95      332.86     32.55 o 
  -1  -1  14       10.70        1.48     22.19 o 
   0  -1  14      300.10      321.03     31.07 o 
   1  -1  14       40.50       65.09     23.67 o 
   2  -1  14      178.34      161.25     26.63 o 
   3  -1  14       60.12       41.42     22.19 o 
   4  -1  14        1.13      -31.07     20.71 o 
   5  -1  14       33.18       38.46     23.67 o 
   6  -1  14        9.04       -1.90     14.53 o 
   7  -1  14        7.83       20.71     24.41 o 
  -4   0  14       53.07       36.98     25.15 o 
  -3   0  14       82.17       94.68     25.15 o 
  -2   0  14      110.16      144.98     26.63 o 
  -1   0  14      315.50      343.22     31.07 o 
   0   0  14       31.62       51.78     20.71 o 
   1   0  14      153.07      179.01     26.63 o 
   2   0  14      247.43      272.21     28.11 o 
   3   0  14        8.54       17.75     20.71 o 
   4   0  14        0.21       44.38     20.71 o 
   5   0  14      125.09      100.42     15.99 o 
   6   0  14      197.06      197.03     19.16 o 
   7   0  14       53.81       64.91     17.24 o 
  -4   1  14       37.94       44.38     23.67 o 
  -3   1  14      142.47      153.86     26.63 o 
  -2   1  14      101.51       87.28     23.67 o 
  -1   1  14       19.38       16.27     20.71 o 
   0   1  14       42.49       87.28     22.19 o 
   1   1  14      184.78      152.38     25.15 o 
   2   1  14      174.22      192.32     25.15 o 
   3   1  14       88.33       99.12     25.15 o 
   4   1  14       28.71       54.74     22.19 o 
   5   1  14        5.87      -18.00     12.42 o 
   6   1  14      115.18      117.78     17.24 o 
   7   1  14      123.21      180.48     26.63 o 
   8   1  14        0.16        2.96     23.67 o 
  -4   2  14       39.58       68.05     29.59 o 
  -3   2  14      204.77      263.33     29.59 o 
  -2   2  14       43.86       53.26     22.19 o 
  -1   2  14        0.10      -26.63     19.23 o 
   0   2  14        0.85       10.36     20.71 o 
   1   2  14      438.39      508.91     34.03 o 
   2   2  14      200.01      223.39     28.11 o 
   3   2  14       68.27       96.16     23.67 o 
   4   2  14       15.22       24.66     14.09 o 
   5   2  14        1.46      -14.79     13.60 o 
   6   2  14      199.52      269.25     28.11 o 
   7   2  14      493.73      471.92     34.03 o 
   8   2  14        7.51       13.31     20.71 o 
  -2   3  14       48.94       38.46     22.19 o 
  -1   3  14       11.45        5.92     19.23 o 
   0   3  14       76.82       97.64     22.19 o 
   1   3  14      157.14      144.98     25.15 o 
   2   3  14      153.15      204.15     25.15 o 
   3   3  14      232.97      291.44     28.11 o 
   4   3  14        1.82      -11.01     17.75 o 
   5   3  14       10.45       14.79     22.19 o 
   6   3  14      196.64      177.53     26.63 o 
   7   3  14       22.51       19.23     22.19 o 
   8   3  14      219.71      236.70     29.59 o 
   9   3  14       29.83       23.67     23.67 o 
  -3   4  14      311.93      315.11     35.51 o 
  -1   4  14        6.60      -20.71     17.75 o 
   0   4  14       22.13       59.18     20.71 o 
   1   4  14       33.00       53.26     20.71 o 
   2   4  14      246.58      279.60     28.11 o 
   3   4  14        1.20       -3.43     13.04 o 
   4   4  14        5.15        0.00     19.23 o 
   5   4  14       59.37       19.23     20.71 o 
   6   4  14       16.21        5.92     22.19 o 
   7   4  14      193.30      149.42     28.11 o 
   8   4  14      242.51      248.54     32.55 o 
   9   4  14        1.98      -11.84     25.15 o 
  -3   5  14      240.90      318.07     36.98 o 
  -2   5  14       71.86       99.12     26.63 o 
   0   5  14       77.07       68.05     20.71 o 
   1   5  14      261.17      297.36     29.59 o 
   2   5  14      404.64      415.71     31.07 o 
   3   5  14      208.71      275.17     26.63 o 
   4   5  14        9.22       23.67     19.23 o 
   5   5  14        0.81        7.40     22.19 o 
   6   5  14       98.85       60.65     23.67 o 
   7   5  14       22.95       26.63     23.67 o 
   8   5  14       11.08       -2.96     25.15 o 
   9   5  14        0.08      -11.84     25.15 o 
  -2   6  14       99.84      100.60     29.59 o 
  -1   6  14       11.18       -5.92     23.67 o 
   1   6  14       89.62      161.25     23.67 o 
   2   6  14      151.09      107.99     23.67 o 
   3   6  14      157.32      106.52     22.19 o 
   4   6  14        3.65       14.79     19.23 o 
   5   6  14       94.16       53.26     23.67 o 
   6   6  14       36.51       29.59     23.67 o 
   7   6  14       66.82       16.27     23.67 o 
   8   6  14        9.71        0.00     26.63 o 
   9   6  14        2.62       10.36     28.11 o 
  -2   7  14       49.28       22.19     28.11 o 
  -1   7  14       11.13       19.23     26.63 o 
   2   7  14      159.64      202.68     26.63 o 
   3   7  14      123.06      107.99     25.15 o 
   4   7  14       62.18       63.61     23.67 o 
   5   7  14       22.48        4.44     23.67 o 
   6   7  14       35.50       11.84     22.19 o 
   7   7  14       34.30       73.97     26.63 o 
   8   7  14        4.72       25.15     26.63 o 
   9   7  14        8.54       16.27     28.11 o 
  -1   8  14        0.10       -8.88     26.63 o 
   0   8  14       54.32       57.70     25.15 o 
   2   8  14       50.67       93.20     25.15 o 
   3   8  14      126.79      130.19     26.63 o 
   4   8  14       22.77      -10.36     22.19 o 
   5   8  14       68.52       93.20     25.15 o 
   6   8  14      131.91       99.12     26.63 o 
   7   8  14       30.68       41.42     26.63 o 
   8   8  14        0.59      -17.75     25.15 o 
   0   9  14       48.21       -5.92     26.63 o 
   2   9  14      117.26      149.42     29.59 o 
   3   9  14      166.51      201.20     29.59 o 
   4   9  14        8.01       13.31     22.19 o 
   5   9  14        9.31       -1.48     23.67 o 
   6   9  14        1.44       25.15     25.15 o 
   7   9  14       22.11       11.84     26.63 o 
   8   9  14        0.43       19.23     26.63 o 
   2  10  14       67.65       48.82     26.63 o 
   3  10  14        2.25        1.48     23.67 o 
   4  10  14        0.04        0.00     23.67 o 
   5  10  14      164.97      136.10     29.59 o 
   6  10  14       42.04       47.34     26.63 o 
   7  10  14       38.03       13.31     26.63 o 
  -1  -2  15       16.67       39.94     26.63 o 
   0  -2  15      312.05      355.05     35.51 o 
   1  -2  15       31.14       41.42     25.15 o 
   2  -2  15        0.86       -1.48     25.15 o 
   3  -2  15       23.90       11.84     25.15 o 
   4  -2  15       22.91       63.61     26.63 o 
  -1  -1  15       68.48       53.26     26.63 o 
   0  -1  15      129.34      158.29     29.59 o 
   1  -1  15       86.79       65.09     23.67 o 
   2  -1  15       13.38       16.27     23.67 o 
   3  -1  15        7.66       20.71     23.67 o 
   4  -1  15      140.03      156.81     29.59 o 
   5  -1  15       35.98       69.53     26.63 o 
  -2   0  15       60.98       50.30     26.63 o 
  -1   0  15       56.02       38.46     25.15 o 
   0   0  15       27.04       -1.48     23.67 o 
   1   0  15       78.70       50.30     25.15 o 
   2   0  15        0.07       23.67     23.67 o 
   3   0  15       22.57       29.59     23.67 o 
   4   0  15       82.01      128.71     25.15 o 
   5   0  15       27.63       34.03     25.15 o 
   6   0  15        4.12       25.15     22.93 o 
  -2   1  15       40.02       45.86     25.15 o 
  -1   1  15      176.11      198.24     28.11 o 
   0   1  15       32.22       17.75     22.19 o 
   1   1  15       51.82       36.98     23.67 o 
   2   1  15       33.58      102.08     25.15 o 
   3   1  15       71.75       81.37     25.15 o 
   4   1  15       42.22       31.07     23.67 o 
   5   1  15       34.69       53.26     25.15 o 
   6   1  15       68.24       38.08     15.99 o 
   7   1  15       40.40       32.10     17.24 o 
  -2   2  15      116.72       94.68     25.15 o 
  -1   2  15      121.08      136.10     26.63 o 
   0   2  15       79.68      113.91     25.15 o 
   1   2  15      156.40      183.44     28.11 o 
   2   2  15       22.04       -4.44     22.19 o 
   3   2  15       34.51       23.67     23.67 o 
   4   2  15      157.66      184.92     28.11 o 
   5   2  15       65.46       62.58     15.59 o 
   6   2  15       64.99       61.39     15.69 o 
   7   2  15        1.84       25.15     22.19 o 
  -2   3  15      113.51      150.90     28.11 o 
  -1   3  15      161.03      146.46     28.11 o 
   0   3  15      103.30      137.58     25.15 o 
   1   3  15       61.28       75.45     23.67 o 
   2   3  15        0.16       -5.92     22.19 o 
   3   3  15       95.25      103.56     25.15 o 
   4   3  15      227.78      189.36     26.63 o 
   5   3  15        1.78       19.95     15.14 o 
   6   3  15      126.34      122.79     25.15 o 
   7   3  15       72.68       65.09     23.67 o 
   8   3  15        1.72      -16.27     22.19 o 
  -1   4  15      163.83      204.15     26.63 o 
   0   4  15      117.43      137.58     25.15 o 
   1   4  15      112.58      105.04     23.67 o 
   2   4  15      212.58      196.76     28.11 o 
   3   4  15       50.36       41.42     20.71 o 
   4   4  15      131.45      117.66     17.24 o 
   5   4  15       16.51       -4.44     20.71 o 
   6   4  15      133.19       82.85     28.11 o 
   7   4  15       27.07       10.36     25.15 o 
   8   4  15        1.04        7.40     23.67 o 
   0   5  15       83.47       62.13     22.19 o 
   1   5  15        3.75      -16.27     19.23 o 
   2   5  15       36.18        0.00     20.71 o 
   3   5  15        3.20      -28.85     19.23 o 
   4   5  15      222.06      201.20     26.63 o 
   5   5  15      117.57       88.76     26.63 o 
   6   5  15       14.89       -8.88     25.15 o 
   7   5  15       10.99        1.48     25.15 o 
   8   5  15       41.76       17.75     26.63 o 
   1   6  15      116.77      128.71     25.15 o 
   2   6  15       54.36       32.55     22.19 o 
   3   6  15       18.08       -2.96     20.71 o 
   4   6  15       85.44      105.04     23.67 o 
   5   6  15      146.84      152.38     28.11 o 
   6   6  15       97.48      149.42     28.11 o 
   7   6  15        3.81      -28.11     26.63 o 
   8   6  15        3.67      -31.07     26.63 o 
   2   7  15       36.45       20.71     22.19 o 
   3   7  15        1.68       19.23     22.19 o 
   4   7  15      110.30      130.19     26.63 o 
   5   7  15       56.26       31.07     23.67 o 
   6   7  15        0.14       -1.48     23.67 o 
   7   7  15        0.25      -17.75     25.15 o 
   8   7  15       72.98       75.45     31.07 o 
   3   8  15       67.93       72.49     26.63 o 
   4   8  15       71.09       50.30     25.15 o 
   5   8  15      167.13      149.42     29.59 o 
   6   8  15       57.31       31.07     25.15 o 
   7   8  15       11.00       -5.92     25.15 o 
   3   9  15       11.17       32.55     26.63 o 
   4   9  15       16.75       29.59     25.15 o 
   5   9  15       20.90       22.19     25.15 o 
   6   9  15       24.88       45.86     26.63 o 
   1   0  16       20.23        8.88     25.15 o 
   2   0  16       73.17       97.64     28.11 o 
   3   0  16       74.04       60.65     26.63 o 
   0   1  16       15.80       28.11     25.15 o 
   1   1  16       44.89       14.79     25.15 o 
   2   1  16      103.09      124.27     28.11 o 
   3   1  16       14.88       28.11     25.15 o 
   4   1  16       18.94      -17.75     23.67 o 
   5   1  16        0.13       17.75     25.15 o 
   0   2  16       32.74       56.22     25.15 o 
   1   2  16        5.33      -17.75     22.19 o 
   2   2  16       49.09        4.44     23.67 o 
   3   2  16       38.81       63.61     25.15 o 
   4   2  16        5.86      -13.31     23.67 o 
   5   2  16       77.59       47.34     25.15 o 
   0   3  16        1.23       11.84     23.67 o 
   1   3  16      179.77      177.53     28.11 o 
   2   3  16       80.06       45.86     25.15 o 
   3   3  16       41.05       63.61     25.15 o 
   4   3  16      221.33      230.78     28.11 o 
   5   3  16        5.78        8.88     23.67 o 
   6   3  16       22.43       -1.81     16.19 o 
   0   4  16       15.77       51.78     26.63 o 
   1   4  16      116.22      159.77     28.11 o 
   2   4  16       88.79       88.76     26.63 o 
   3   4  16       16.42       35.51     23.67 o 
   4   4  16       12.99       42.90     23.67 o 
   5   4  16       37.78       17.75     20.71 o 
   6   4  16        0.81      -23.67     23.67 o 
   1   5  16       74.33       91.72     25.15 o 
   2   5  16      153.83      214.51     29.59 o 
   3   5  16       68.61       63.61     25.15 o 
   4   5  16       23.75       11.84     23.67 o 
   5   5  16        1.01      -14.79     22.19 o 
   6   5  16       79.43       31.07     26.63 o 
   1   6  16       65.38       47.34     25.15 o 
   2   6  16      190.05      218.95     29.59 o 
   3   6  16       30.14       16.27     22.19 o 
   5   6  16        0.57        0.00     25.15 o 
   6   6  16       29.55      -16.27     25.15 o 
   2   7  16      128.34      109.47     28.11 o 
   3   7  16       45.86       51.78     26.63 o 
   4   7  16       41.64       79.89     25.15 o 
   5   7  16        4.20       17.75     23.67 o 
                                                 
